# Supplementary material for: Modeling Based on Ensemble Learning Methods for Detection of Diagnostic Biomarkers from LncRNA Data in Rats Treated with Cis-Platinum-Induced Hepatotoxicity
Source: Diagnostics (Basel). 2023 Apr 28;13(9):1583. doi: 10.3390/diagnostics13091583 (PMC10177870; doi:10.3390/diagnostics13091583)
Supplement: Supplementary file 1 [file diagnostics-13-01583-s001.zip]

Archive with 1 entries (1 files):
- diagnostics-2344129-supplementary.xlsx
