# Supplementary material for: Modeling Based on Ensemble Learning Methods for Detection of Diagnostic Biomarkers from LncRNA Data in Rats Treated with Cis-Platinum-Induced Hepatotoxicity
Source: Diagnostics (Basel). 2023 Apr 28;13(9):1583. doi: 10.3390/diagnostics13091583 (PMC10177870; doi:10.3390/diagnostics13091583)
Supplement: Supplementary file 1 [file diagnostics-13-01583-s001.zip › diagnostics-2344129-supplementary.xlsx]

## Sheet: Sayfa1
Gene	C-1	C-2	C-3	C-4	C-5	C-6	C-7	C-8	C-9	C-10	CK-1	CK-2	CK-3	CK-4	CK-5	CK-6	CK-7	CK-8	CK-9	CK-10
rna-XR_005505747.1	0	0	0	0	0	0	0	0	0	0	0	0	0	0	0	0	0	0	0	0
rna-XR_005487396.1	0	0	0	0	0	0	0	0	0	0	0	0	0	0	0	0	0	0	0	0
rna-XR_005487143.1	0	0	0	0	0	0	0	0	0	0	0	0	0	0	0	0	0	0	0	0
rna-XR_001838592.2	0	0	0	0	0	0	0	0	0	0	0	0	0	0	0	0	0	0	0	0
rna-XR_592339.2	0	0	0	0	0	0	0	0	0	0	0	0	0	0	0	0	0	0	0	0
rna-XR_594749.3	0	0	0	0	0	0	0	0	0	0	0	0	0	0	0	0	0	0	0	0
rna-XR_005490795.1	0	9	1	0	1	1	1	3	0	1	0	0	0	1	0	0	0	0	1	0
rna-XR_005503337.1	0	1	0	0	0	1	0	0	0	0	0	0	0	0	0	0	0	0	0	0
rna-XR_356973.3	0	3	0	0	0	0	0	0	0	0	0	0	0	0	0	0	0	0	0	0
rna-XR_005500828.1	0	0	0	0	0	0	0	0	0	0	0	0	0	0	0	0	0	0	0	0
rna-XR_005493051.1	0	0	0	0	0	0	0	0	0	0	0	0	0	0	0	0	0	0	0	0
rna-XR_594486.3	0	0	0	0	0	0	0	0	0	0	0	0	0	0	0	0	0	0	0	0
rna-XR_005495461.1	0	0	0	0	0	0	0	0	0	0	0	0	0	0	0	0	0	0	0	0
rna-XR_592076.3	0	0	0	0	0	0	0	0	0	0	0	0	0	0	0	0	0	0	0	0
rna-XR_005497751.1	0	0	0	0	0	0	0	0	0	0	0	0	0	0	0	0	0	0	0	0
rna-XR_001836062.2	118	333	127	133	120	110	129	96	120	123	341	67	238	84	56	55	71	224	238	68
rna-XR_005489420.1	0	0	0	0	0	0	0	0	0	1	0	0	0	0	0	0	0	0	0	0
rna-XR_005493327.1	0	0	0	0	0	0	0	0	0	0	0	0	0	0	0	0	0	0	0	0
rna-XR_005498509.1	0	0	0	0	0	0	0	0	0	0	0	0	0	0	0	0	0	0	0	0
rna-XR_001842090.2	0	0	0	0	0	0	0	0	0	0	0	0	0	0	0	0	0	0	0	0
rna-XR_005498113.1	0	0	0	0	0	0	0	0	0	0	0	0	0	0	0	0	0	0	0	0
rna-XR_591581.3	0	0	0	0	0	0	0	0	0	0	0	0	0	0	0	0	0	0	0	0
rna-XR_005495594.1	0	0	0	0	0	0	1	0	0	0	0	0	0	0	0	0	0	0	0	0
rna-XR_005502962.1	0	0	0	0	0	0	0	0	0	0	0	0	0	0	0	0	0	0	0	0
rna-XR_005505614.1	0	0	0	0	0	0	0	0	0	0	0	0	0	0	0	0	0	0	0	0
rna-XR_005489290.1	2	1	1	0	2	3	0	2	0	0	0	0	1	0	0	0	0	2	4	0
rna-XR_005495857.1	388	1081	411	438	372	333	365	293	365	418	1270	193	977	232	193	154	180	1138	1574	196
rna-XR_005489553.1	0	0	0	0	0	0	0	0	0	0	0	0	0	0	0	0	0	0	0	0
rna-XR_005487263.1	0	0	0	0	0	0	0	0	0	0	0	0	0	0	0	0	0	0	0	0
rna-XR_005500432.1	0	0	0	0	0	0	0	0	0	0	0	0	0	0	0	0	0	0	0	0
rna-XR_005490675.1	314	542	284	179	415	463	448	231	235	381	511	65	285	105	66	43	69	383	341	91
rna-XR_005503457.1	1	5	0	16	2	2	0	3	3	0	4	1	3	4	5	0	2	0	0	7
rna-XR_005490805.1	71	148	32	30	77	139	101	31	41	112	101	0	84	6	8	4	9	77	92	12
rna-XR_356853.4	0	4	0	5	3	2	2	2	0	0	5	0	4	2	1	0	0	2	5	0
rna-XR_005502722.1	204	652	260	318	177	190	212	215	257	221	881	123	515	206	121	124	158	534	683	166
rna-XR_354696.4	0	0	0	0	0	0	0	0	0	0	0	0	0	0	0	0	0	0	0	0
rna-XR_005491157.1	0	0	0	0	0	0	0	0	0	0	0	0	0	0	0	0	0	0	0	0
rna-XR_597018.3	0	0	0	0	0	0	0	0	0	0	0	0	0	0	0	0	0	0	0	0
rna-XR_005493314.1	0	0	0	0	0	0	0	0	0	0	0	0	0	0	0	0	0	0	0	0
rna-XR_001842499.2	0	0	0	0	0	0	0	0	0	0	0	0	0	0	0	0	0	0	0	0
rna-XR_005493171.1	0	0	0	0	2	0	0	0	2	1	0	0	0	0	0	0	0	0	0	0
rna-XR_005495581.1	0	0	0	0	0	0	0	0	0	0	0	0	0	0	0	0	0	0	0	0
rna-XR_005500565.1	0	0	0	0	0	0	0	0	0	0	0	0	0	0	0	0	0	0	0	0
rna-XR_005500672.1	0	0	0	0	0	0	0	0	1	0	0	0	0	0	0	0	0	0	0	0
rna-XR_005487023.1	0	0	0	0	0	0	0	0	0	0	0	0	0	0	0	0	0	0	0	0
rna-XR_594869.3	0	0	1	1	0	0	0	1	2	0	3	3	1	0	0	0	1	1	4	1
rna-XR_005490818.1	0	0	0	0	2	0	0	0	0	0	0	0	0	0	0	0	0	0	0	0
rna-XR_005505231.1	0	0	0	0	0	0	0	0	0	0	0	0	0	0	0	0	0	0	0	0
rna-XR_005498090.1	0	0	0	0	0	0	0	0	0	0	0	0	0	0	0	0	0	0	0	0
rna-XR_005487156.1	0	0	0	0	0	0	0	0	0	0	0	0	0	0	0	1	0	3	0	0
rna-XR_005487406.1	34	40	18	16	33	34	33	13	20	39	38	6	27	12	5	2	9	28	59	8
rna-XR_005489540.1	0	0	0	0	0	1	0	0	0	0	0	0	0	0	0	0	0	0	0	0
rna-XR_005495737.1	0	0	0	0	0	0	0	0	0	0	0	0	0	0	0	0	0	0	0	0
rna-XR_001838975.2	0	0	0	0	0	0	0	0	0	0	0	0	0	0	0	0	0	0	0	0
rna-XR_005503577.1	0	0	0	0	0	0	0	0	0	0	0	0	0	0	0	0	0	0	0	0
rna-XR_001840459.2	0	0	0	0	0	0	0	0	0	0	0	0	0	0	0	0	0	0	0	0
rna-XR_005487383.1	0	0	0	0	0	0	0	0	0	0	0	0	0	0	0	0	0	0	0	0
rna-XR_005505734.1	20	49	9	11	13	14	12	4	7	15	73	4	44	2	5	5	2	50	101	5
rna-XR_005500948.1	0	0	0	0	0	0	0	0	0	0	0	0	0	0	0	0	0	0	0	0
rna-XR_005489170.1	4	17	6	6	2	6	1	9	4	5	17	1	19	4	6	0	2	21	34	3
rna-XR_005498499.1	0	0	0	0	0	0	0	0	0	0	0	0	0	0	0	0	0	0	0	0
rna-XR_350259.4	0	0	0	0	0	0	0	0	0	0	0	0	0	0	0	0	0	0	0	0
rna-XR_001842749.2	0	0	0	0	0	0	0	0	0	0	0	0	0	0	0	0	0	0	0	0
rna-XR_005486911.1	0	0	0	0	0	0	0	0	0	0	0	0	0	0	0	0	0	0	0	0
rna-XR_005495604.1	1	0	0	0	0	0	0	0	2	0	0	0	1	0	0	0	0	0	0	0
rna-XR_352416.4	0	0	0	0	0	0	0	0	0	0	0	0	0	0	0	0	0	0	0	0
rna-XR_005506229.1	0	0	0	0	0	0	0	0	0	0	0	0	0	0	0	0	0	0	0	0
rna-XR_005505867.1	0	0	0	0	0	0	0	0	0	0	0	0	0	0	0	0	0	0	0	0
rna-XR_005500815.1	0	0	0	0	0	0	0	0	0	0	0	0	0	0	0	0	0	0	0	0
rna-XR_005493447.1	0	0	0	0	0	0	0	0	0	0	0	0	0	0	0	0	0	0	0	0
rna-XR_005505244.1	0	0	0	0	0	0	0	0	0	0	0	0	0	0	0	0	0	0	0	0
rna-XR_005506086.1	577	514	343	115	755	755	868	302	341	704	417	65	183	51	63	47	54	274	261	57
rna-XR_005495101.1	0	0	0	0	0	0	0	0	0	0	0	0	0	0	0	0	0	0	0	0
rna-XR_005497511.1	0	0	0	0	0	0	0	0	0	0	0	0	0	0	0	0	0	0	0	0
rna-XR_005497764.1	0	0	0	0	0	0	0	0	0	0	0	0	0	0	0	0	0	0	0	0
rna-XR_005489050.1	0	0	0	0	0	0	0	0	0	0	0	0	0	0	0	0	0	0	0	0
rna-XR_005498353.1	37	68	28	34	22	17	21	23	22	31	95	13	78	8	20	9	10	53	54	6
rna-XR_005493197.1	0	0	0	0	0	0	0	0	0	0	0	0	0	0	0	0	0	0	0	0
rna-XR_005505601.1	0	0	0	0	0	0	0	0	0	0	0	0	0	0	0	0	0	0	0	0
rna-XR_005501287.1	0	0	0	0	0	0	0	0	0	0	0	0	0	0	0	0	0	0	0	0
rna-XR_005491277.1	0	0	0	0	2	0	0	0	0	0	0	0	0	0	0	0	0	0	0	0
rna-NR_133650.1	6	40	13	4	2	1	7	4	9	2	35	2	38	6	1	5	4	57	33	1
rna-XR_005495844.1	0	0	0	0	0	0	0	0	0	0	0	0	0	0	0	0	0	0	0	0
rna-XR_005500698.1	0	0	0	0	0	0	0	0	0	0	0	0	0	0	0	0	0	0	0	0
rna-XR_005502735.1	0	0	0	0	0	0	0	0	0	0	0	0	0	0	0	0	0	0	0	0
rna-XR_592050.3	0	0	0	0	0	0	0	0	0	0	0	0	0	0	0	0	0	0	0	0
rna-XR_005491397.1	0	0	0	0	0	0	0	0	0	0	0	0	0	0	0	0	0	0	0	0
rna-XR_005490302.1	0	0	0	0	0	0	0	0	0	0	0	0	0	0	0	0	0	0	0	0
rna-XR_005487130.1	2	11	9	6	4	3	5	4	10	1	9	3	4	6	0	3	9	4	5	0
rna-XR_005503324.1	0	0	0	0	0	0	0	0	0	0	0	0	0	0	0	0	0	0	0	0
rna-XR_005495711.1	0	0	0	0	0	0	0	0	0	0	0	0	0	0	0	0	0	0	0	0
rna-XR_005505987.1	0	0	0	0	0	0	0	0	0	0	0	0	0	0	0	0	0	0	0	0
rna-XR_005505111.1	0	0	0	0	0	0	0	0	0	0	0	0	0	0	0	0	0	0	0	0
rna-XR_005493064.1	0	0	0	0	0	0	0	0	0	0	0	0	0	0	0	0	0	0	0	0
rna-XR_005498473.1	0	0	0	0	3	0	0	0	0	0	0	0	0	0	0	0	0	0	0	0
rna-XR_005495091.1	0	0	0	0	0	0	0	0	0	0	0	0	0	0	0	0	0	0	0	0
rna-XR_005505721.1	0	0	0	0	0	0	0	0	0	0	0	0	0	0	0	0	0	0	0	0
rna-XR_005487419.1	0	0	0	0	0	0	0	0	0	0	0	0	0	0	0	0	0	0	0	0
rna-XR_005502472.1	0	0	0	0	0	0	0	0	0	0	0	0	0	0	0	0	0	0	0	0
rna-XR_354443.4	0	0	0	0	0	0	0	0	0	0	0	0	0	0	0	0	0	0	0	0
rna-XR_005491264.1	14	23	9	2	8	9	7	7	4	12	18	1	9	1	2	0	0	13	27	0
rna-XR_005495724.1	0	0	0	0	0	0	0	0	0	0	0	0	0	0	0	0	0	0	0	0
rna-XR_005500708.1	0	0	0	0	0	0	0	0	0	0	0	0	0	0	0	0	0	0	0	0
rna-XR_005506109.1	0	0	0	0	0	0	0	0	0	0	0	0	0	0	0	0	0	0	0	0
rna-XR_594723.2	0	0	0	0	0	0	0	0	0	0	0	0	0	0	0	0	0	0	0	0
rna-XR_597365.3	0	0	0	0	0	0	0	0	0	0	0	0	0	0	0	0	0	0	0	0
rna-XR_005487276.1	0	0	0	0	0	0	0	0	0	0	0	0	0	0	0	0	0	0	0	0
rna-XR_005494049.1	0	0	0	0	0	0	0	0	0	0	0	0	0	0	0	0	0	0	0	0
rna-XR_005505124.1	1	2	0	0	2	1	4	0	0	1	0	0	4	1	0	0	0	0	1	0
rna-XR_005504059.1	126	239	180	39	157	180	178	144	177	111	69	13	31	7	14	0	5	47	56	9
rna-XR_005489183.1	0	0	0	0	0	0	0	0	0	0	0	0	0	0	0	0	0	0	0	0
rna-XR_005493207.1	0	0	0	0	0	0	0	0	0	0	0	0	0	0	0	0	0	0	0	0
rna-XR_005498486.1	0	0	0	0	0	0	0	0	0	0	0	0	0	0	0	0	0	0	0	0
rna-XR_005491144.1	0	0	0	0	0	0	0	0	0	0	0	0	0	0	0	0	0	0	0	0
rna-XR_005495114.1	11	24	40	38	10	13	16	9	15	21	35	18	13	15	18	16	22	20	23	42
rna-XR_005501417.1	0	0	0	0	0	0	0	0	0	0	0	0	0	0	0	0	0	0	0	0
rna-XR_005493184.1	0	0	0	0	0	0	0	3	0	0	0	0	0	0	0	0	0	0	0	0
rna-XR_005493937.1	0	0	0	0	0	0	0	0	0	0	0	0	0	0	0	0	0	0	0	0
rna-XR_005500552.1	0	0	0	0	0	0	0	0	0	0	0	0	0	0	0	0	0	0	0	0
rna-XR_597508.2	0	0	0	0	0	0	0	0	0	0	0	0	0	0	0	0	0	0	0	0
rna-XR_005490555.1	0	0	0	0	0	0	0	0	0	0	0	0	0	0	0	0	0	0	0	0
rna-NR_132118.1	57	177	115	232	65	57	60	87	106	58	299	43	168	88	84	71	70	191	189	65
rna-XR_005497631.1	0	0	0	0	0	0	0	0	0	0	0	0	0	0	0	0	0	0	0	0
rna-XR_001838602.2	0	0	0	0	0	0	0	0	0	0	0	0	0	0	0	0	0	0	0	0
rna-XR_005487010.1	0	0	0	0	0	0	0	0	0	0	0	0	0	0	0	0	0	0	0	0
rna-XR_005500685.1	0	0	0	0	0	0	0	0	0	0	2	0	0	0	0	0	0	0	0	0
rna-XR_592063.2	189	293	149	67	112	108	123	122	153	298	174	53	232	54	91	81	69	124	254	78
rna-XR_005506099.1	0	0	0	0	0	0	0	0	0	0	0	0	0	0	0	0	0	0	0	0
rna-XR_005488008.1	0	0	0	0	0	0	0	0	0	0	0	0	0	0	0	0	0	0	0	0
rna-XR_005498220.1	0	0	0	0	0	0	0	0	0	0	0	0	0	0	0	0	0	0	0	0
rna-XR_005490422.1	0	1	1	2	0	0	1	0	0	0	0	0	0	0	0	0	0	0	0	0
rna-NR_131133.1	0	0	0	0	0	0	0	0	0	0	0	0	0	0	0	0	0	0	0	0
rna-XR_005499671.1	0	0	0	0	0	0	0	0	0	0	0	0	0	0	0	0	0	0	0	0
rna-XR_352763.4	0	0	0	0	0	0	0	0	0	0	0	0	0	0	0	0	0	0	0	0
rna-XR_005497261.1	0	0	0	0	0	0	0	0	0	0	0	0	0	0	0	0	0	0	0	0
rna-XR_005504179.1	0	0	0	0	0	0	0	0	0	0	0	0	0	0	0	0	0	0	0	0
rna-XR_005494036.1	0	0	0	0	0	0	0	0	0	0	0	0	0	0	0	0	0	0	0	0
rna-XR_005487500.1	55	135	74	86	43	53	37	56	86	52	107	32	54	47	33	34	40	99	73	39
rna-XR_005492605.1	0	0	0	0	0	0	0	0	0	0	0	0	0	0	0	0	0	0	0	0
rna-XR_005494289.1	0	0	0	0	0	0	0	0	0	0	0	0	0	0	0	0	0	0	0	0
rna-XR_005497657.1	0	0	0	0	0	0	0	0	0	0	0	0	0	0	0	0	0	0	0	0
rna-XR_005501274.1	0	0	0	0	0	0	0	0	0	0	0	0	0	0	0	0	0	0	0	0
rna-XR_005489206.1	4	43	6	37	0	6	7	8	3	10	60	3	31	7	5	2	9	42	34	14
rna-XR_005497404.1	0	0	0	0	0	0	0	0	0	0	0	0	0	0	0	0	0	0	0	0
rna-XR_005499814.1	0	0	0	0	0	0	0	0	0	0	0	0	0	0	0	0	0	0	0	0
rna-XR_005503947.1	0	0	0	0	0	0	0	0	0	0	0	0	0	0	0	0	0	0	0	0
rna-XR_362414.3	0	0	0	0	0	0	0	0	0	0	0	0	0	0	0	0	0	0	0	0
rna-XR_005492462.1	2	1	9	3	1	3	3	3	9	4	3	1	0	0	1	1	2	4	0	1
rna-XR_005490052.1	168	289	138	77	225	204	212	102	134	142	198	26	162	45	42	12	17	153	220	43
rna-XR_005503827.1	0	0	0	0	0	0	0	0	0	0	0	0	0	0	0	0	0	0	0	0
rna-XR_005488248.1	14	64	23	24	6	8	9	13	22	22	57	7	54	14	10	2	8	32	52	13
rna-XR_597485.3	1	2	1	1	3	2	3	2	0	1	0	0	5	1	0	1	0	0	9	0
rna-XR_005492738.1	0	0	0	0	0	0	0	0	0	0	0	0	0	0	0	0	0	0	0	0
rna-XR_005503551.1	210	789	231	317	156	185	148	166	207	203	725	150	545	156	102	66	171	490	701	142
rna-XR_005505257.1	0	0	0	0	0	0	0	0	0	0	0	0	0	0	0	0	0	0	0	0
rna-XR_005496709.1	217	201	177	15	298	310	291	135	157	207	53	5	14	3	4	7	4	47	50	4
rna-XR_005489063.1	0	0	0	0	0	0	0	0	0	0	0	0	0	0	0	0	0	0	0	0
rna-XR_001841777.2	0	1	1	1	1	0	1	0	0	0	1	0	9	0	0	0	0	3	6	0
rna-XR_005490185.1	0	0	0	0	0	0	0	0	0	0	0	0	0	0	0	0	0	0	0	0
rna-XR_005488128.1	0	0	0	0	0	0	0	0	0	0	0	0	0	0	0	0	0	0	0	0
rna-XR_005505841.1	0	0	0	0	0	0	0	0	0	0	0	0	0	0	0	0	0	0	0	0
rna-XR_005490448.1	0	0	0	0	0	0	0	0	0	0	0	0	0	0	0	0	0	0	0	0
rna-XR_005504046.1	0	0	0	0	0	0	0	0	0	0	0	0	0	0	0	0	0	0	0	0
rna-XR_591091.3	0	0	0	0	0	0	0	0	0	0	0	0	0	0	0	0	0	0	0	0
rna-XR_005502868.1	0	0	0	0	0	0	0	0	0	0	0	0	0	0	0	0	0	0	0	0
rna-XR_005497381.1	0	0	0	0	0	0	0	0	0	0	0	0	0	0	0	0	0	0	0	0
rna-XR_005503684.1	0	0	0	0	0	0	0	0	0	0	0	0	0	0	0	0	0	0	0	0
rna-XR_005493794.1	0	0	0	0	0	0	0	0	0	0	0	0	0	0	0	0	0	0	0	0
rna-XR_005494156.1	0	0	0	0	0	0	0	0	0	0	0	0	0	0	0	0	0	0	0	0
rna-XR_005495127.1	0	0	0	0	0	0	0	0	0	0	0	0	0	0	0	0	0	0	0	0
rna-XR_005487490.1	0	0	0	0	9	1	0	0	0	0	0	0	0	0	0	0	0	0	0	0
rna-XR_005493421.1	0	0	1	6	1	0	0	0	0	2	0	0	5	0	0	2	0	0	1	0
rna-XR_005489196.1	0	0	0	0	1	0	0	0	2	0	1	0	0	0	0	0	0	1	3	0
rna-XR_005501154.1	67	96	65	60	61	88	75	31	51	82	72	20	48	20	20	29	34	51	65	13
rna-XR_005503814.1	0	0	0	0	0	0	0	0	0	0	0	0	0	0	0	0	0	0	0	0
rna-XR_005492725.1	0	0	0	0	0	0	0	0	0	0	0	0	0	0	0	0	0	0	0	0
rna-XR_005492582.1	0	0	0	0	0	0	0	0	0	0	0	0	0	0	0	0	0	0	0	0
rna-XR_005498019.1	0	0	0	0	0	0	0	0	0	0	0	0	0	0	0	0	0	0	0	0
rna-XR_005490315.1	0	0	0	0	0	0	0	0	0	0	0	0	0	0	0	0	0	0	0	0
rna-XR_005489076.1	0	0	0	0	0	0	0	0	0	0	0	0	0	0	0	0	0	0	0	0
rna-XR_005503671.1	0	0	0	0	0	0	0	0	0	0	0	0	0	0	0	0	0	0	0	0
rna-XR_005489219.1	0	0	0	0	0	0	0	0	0	0	0	0	0	0	0	0	0	0	0	0
rna-XR_005490208.1	0	0	0	0	0	0	0	0	0	0	0	0	0	0	0	0	0	0	0	0
rna-XR_005497644.1	0	0	0	0	0	0	0	0	0	0	0	0	0	0	0	0	0	0	0	0
rna-XR_005493817.1	21	21	17	3	70	63	83	20	10	57	5	3	4	0	3	0	0	6	7	2
rna-XR_593777.3	9	26	9	12	8	8	12	7	11	8	23	3	25	3	2	4	1	12	36	5
rna-XR_005497777.1	0	0	0	0	0	0	0	0	0	0	0	0	0	0	0	0	0	0	0	0
rna-XR_005497524.1	0	0	0	0	0	0	0	0	0	0	0	0	0	0	0	0	0	0	0	0
rna-XR_590396.3	0	0	0	0	0	0	0	0	0	0	0	0	0	0	0	0	0	0	0	0
rna-XR_595205.3	0	0	0	0	0	0	0	0	0	0	0	0	0	0	0	0	0	0	0	0
rna-XR_005505961.1	0	0	0	0	0	0	0	0	0	0	0	0	0	0	0	0	0	0	0	0
rna-XR_005486794.1	5	26	1	1	2	2	0	0	2	3	5	0	6	0	0	0	0	6	4	1
rna-XR_005494169.1	0	0	0	3	3	1	1	0	1	0	6	1	0	0	0	0	4	0	0	1
rna-XR_005505004.1	0	0	0	0	0	0	0	0	0	0	0	0	0	0	0	0	0	0	0	0
rna-XR_005498139.1	0	0	0	0	0	0	0	0	0	0	0	0	0	0	0	0	0	0	0	0
rna-XR_591234.3	0	0	0	0	0	0	0	0	0	0	0	0	0	0	0	0	0	0	0	0
rna-XR_005486817.1	0	0	0	0	0	0	0	0	0	0	0	0	0	0	0	0	0	0	0	0
rna-XR_005495964.1	0	0	0	0	0	0	0	0	0	0	0	0	0	0	0	0	0	0	0	0
rna-XR_360377.4	2	1	0	0	0	0	0	0	0	0	0	0	0	0	0	0	0	2	0	0
rna-XR_005490198.1	0	0	0	0	0	0	0	1	0	0	0	0	0	0	0	0	0	0	0	0
rna-XR_005505137.1	13	26	23	13	14	19	12	11	10	11	36	6	29	12	3	1	7	31	49	0
rna-XR_005499088.1	0	0	0	0	0	0	0	0	0	0	0	0	0	0	0	0	0	0	0	0
rna-XR_005496829.1	0	0	0	0	0	0	0	0	0	0	0	0	0	0	0	0	0	0	0	0
rna-NR_110642.1	0	0	0	0	0	0	0	0	0	0	0	0	0	0	0	0	0	0	0	0
rna-XR_001842340.2	0	5	1	0	0	0	0	1	0	1	1	0	3	0	0	0	0	0	0	0
rna-XR_005504166.1	0	0	0	0	0	0	0	0	0	0	0	0	0	0	0	0	0	0	0	0
rna-XR_005495831.1	0	0	0	0	0	0	0	0	0	0	0	0	0	0	0	0	0	0	0	0
rna-XR_005488488.1	0	0	0	0	0	0	0	0	0	0	0	0	0	0	0	0	0	0	0	0
rna-XR_005496949.1	0	0	0	0	0	0	0	0	0	0	0	0	0	0	0	0	0	0	0	0
rna-XR_001837021.2	0	0	0	0	0	0	0	0	0	0	0	0	0	0	0	0	0	0	0	0
rna-XR_001839827.2	0	0	0	0	0	0	0	0	0	0	0	0	0	0	0	0	0	0	0	0
rna-XR_005486804.1	0	0	0	0	0	0	0	0	0	0	0	0	0	0	0	0	0	0	0	0
rna-XR_005504033.1	0	0	0	0	0	0	0	0	0	0	0	0	0	0	0	0	0	0	0	0
rna-XR_005503444.1	0	0	0	0	0	0	0	0	0	0	0	0	0	0	0	0	0	0	0	0
rna-XR_005502855.1	0	0	0	0	0	0	0	0	0	0	0	0	0	0	0	0	0	0	0	0
rna-XR_005503697.1	0	0	0	0	0	0	0	0	0	0	0	0	0	0	0	0	0	0	0	0
rna-XR_005488092.1	0	0	0	0	0	0	0	0	0	0	0	0	0	0	0	0	0	0	0	0
rna-XR_005501034.1	0	0	0	0	0	0	0	0	0	0	0	0	0	0	0	0	0	0	0	0
rna-XR_005493434.1	0	0	0	0	0	0	0	0	0	0	0	0	0	0	0	0	0	0	0	0
rna-XR_005494396.1	0	0	0	0	0	0	0	0	0	0	0	0	0	0	0	0	0	0	0	0
rna-XR_005487250.1	0	0	0	0	0	0	0	0	0	0	0	0	0	0	0	0	0	0	0	0
rna-XR_005494143.1	0	0	0	0	0	0	0	0	0	0	0	0	0	0	0	0	0	0	0	0
rna-XR_005500445.1	0	0	0	0	0	0	0	0	0	0	0	0	0	0	0	0	0	0	0	0
rna-XR_005494419.1	0	0	0	0	0	0	0	0	0	0	0	0	0	0	0	0	0	0	0	0
rna-XR_005501167.1	0	0	0	0	0	0	0	0	0	0	0	0	0	0	0	0	0	0	0	0
rna-XR_005493554.1	0	0	0	0	0	0	0	0	0	0	0	0	0	0	0	0	0	0	0	0
rna-XR_005500578.1	0	0	0	0	0	0	0	0	0	0	0	0	0	0	0	0	0	0	0	0
rna-XR_005494023.1	0	0	0	0	0	0	0	0	0	0	0	0	0	0	0	0	0	0	0	0
rna-XR_005497417.1	0	0	0	0	0	0	0	0	0	0	0	0	0	0	0	0	0	0	0	0
rna-XR_005499801.1	0	0	0	0	0	0	0	0	0	0	0	0	0	0	0	0	0	0	0	0
rna-XR_005488355.1	0	0	0	0	0	0	0	0	0	0	0	0	0	0	0	0	0	0	0	0
rna-XR_005504549.1	0	0	0	0	0	0	0	0	0	0	0	0	0	0	0	0	0	0	0	0
rna-XR_005486937.1	0	0	0	0	0	0	0	0	0	0	0	0	0	0	0	0	0	0	0	0
rna-XR_005505017.1	0	0	0	0	0	0	0	0	0	0	0	0	0	0	0	0	0	0	0	0
rna-XR_005498126.1	1	0	0	0	0	3	0	0	0	0	0	0	0	1	0	0	0	1	1	0
rna-XR_005503564.1	0	0	0	0	0	0	0	0	0	0	0	0	0	0	0	0	0	0	0	0
rna-XR_005486781.1	0	0	0	0	0	0	0	0	0	0	0	0	0	0	0	0	0	0	0	0
rna-XR_001840922.2	2	6	6	6	4	6	6	2	6	2	6	5	2	15	2	5	2	9	6	4
rna-XR_005493567.1	0	0	0	0	0	0	0	0	0	0	0	0	0	0	0	0	0	0	0	0
rna-XR_005498379.1	0	8	2	5	1	2	5	1	0	1	0	1	1	4	3	3	1	1	0	3
rna-XR_005502975.1	0	0	0	0	0	0	0	0	0	0	0	0	0	0	0	0	0	0	0	0
rna-XR_005494010.1	0	0	0	0	0	0	0	0	0	0	0	0	0	0	0	0	0	0	0	0
rna-XR_005503707.1	1	0	0	0	0	0	0	0	0	0	1	0	0	0	0	0	0	1	0	0
rna-XR_005487370.1	0	0	0	0	0	0	0	0	0	0	0	0	0	0	0	0	0	1	0	0
rna-XR_005490172.1	0	0	0	0	0	0	0	0	0	0	0	0	0	0	0	0	0	0	0	0
rna-XR_005488368.1	0	0	0	0	0	0	0	0	0	0	0	0	0	0	0	0	0	0	0	0
rna-XR_005497394.1	0	0	0	0	0	0	0	0	0	0	0	0	0	0	0	0	0	0	0	0
rna-XR_005496816.1	0	0	0	0	0	0	0	0	0	0	0	0	0	0	0	0	0	0	0	0
rna-XR_005491980.1	0	0	0	0	0	0	0	0	0	0	1	0	0	0	0	1	0	0	0	0
rna-XR_005486924.1	0	3	0	0	0	0	1	0	0	0	1	0	0	0	0	0	0	0	2	0
rna-XR_597868.3	0	0	0	0	0	0	0	0	0	0	0	0	0	0	0	0	0	0	0	0
rna-XR_001842100.2	0	0	0	0	0	0	0	0	0	0	0	0	0	0	0	0	0	0	0	0
rna-XR_005504153.1	0	0	0	0	0	0	0	0	0	0	0	0	0	0	0	0	0	0	0	0
rna-XR_005490328.1	0	0	0	0	0	0	0	0	0	0	0	0	0	0	0	0	0	0	0	0
rna-XR_005492712.1	0	0	0	0	0	0	0	0	0	0	0	0	0	0	0	0	0	0	0	0
rna-XR_005494276.1	0	0	0	0	0	0	0	0	0	0	0	0	0	0	0	0	0	0	0	0
rna-XR_005488102.1	1	1	0	0	3	0	1	1	0	0	0	0	1	0	0	0	0	0	0	0
rna-XR_005493301.1	0	0	0	0	0	0	0	0	0	0	0	0	0	0	0	0	0	0	0	0
rna-XR_005487513.1	0	0	0	0	0	0	0	0	0	0	0	0	0	0	0	0	0	0	0	0
rna-XR_005489089.1	0	0	0	0	0	0	0	0	0	0	0	0	0	0	0	0	0	0	0	0
rna-XR_001842486.2	0	0	0	0	0	0	0	0	0	0	0	0	0	0	0	0	0	0	0	0
rna-XR_005503431.1	0	0	0	0	0	0	0	0	0	0	0	0	0	0	0	0	0	0	0	0
rna-XR_005501047.1	0	0	0	0	0	0	0	0	0	0	0	0	0	0	0	0	0	0	0	0
rna-XR_005488235.1	0	0	0	0	0	0	0	0	0	0	0	0	0	0	0	0	0	0	0	0
rna-XR_005500458.1	0	0	0	0	0	0	0	0	0	0	0	0	0	0	0	0	0	0	0	0
rna-XR_005496793.1	0	0	0	0	0	0	0	0	0	0	0	0	0	0	0	0	0	0	0	0
rna-XR_005502842.1	0	0	0	0	0	0	0	0	0	0	0	0	0	0	0	0	0	0	0	0
rna-XR_005497537.1	0	2	0	0	0	0	0	2	0	0	0	0	0	0	1	0	0	0	1	1
rna-XR_362298.3	0	0	0	0	0	0	0	0	0	0	0	0	0	0	0	0	0	0	0	0
rna-XR_005486328.1	0	0	0	0	0	0	0	0	0	0	0	0	0	0	0	0	0	0	0	0
rna-XR_001840923.2	786	1699	845	872	595	640	672	631	762	823	2520	415	1580	391	507	311	452	1875	1565	408
rna-XR_005494405.1	0	0	0	0	0	0	0	0	0	0	0	0	0	0	0	0	0	0	0	0
rna-XR_005494262.1	0	0	0	0	0	0	0	0	0	0	0	0	0	0	0	0	0	0	0	0
rna-XR_005504020.1	0	0	0	0	0	0	0	0	0	0	0	0	0	0	0	0	0	0	0	0
rna-XR_005499324.1	0	0	0	0	0	0	0	0	0	0	0	0	0	0	0	0	0	0	0	0
rna-XR_595432.3	0	0	0	0	0	0	0	0	0	0	0	2	0	0	0	0	0	0	0	0
rna-XR_005488342.1	0	0	0	0	0	0	0	0	0	0	0	0	0	0	0	0	0	0	0	0
rna-XR_005496815.1	0	0	0	0	0	0	0	0	0	0	0	0	0	0	0	0	0	0	0	0
rna-XR_358679.4	0	0	0	0	0	0	0	0	0	0	0	0	0	0	0	0	0	0	0	0
rna-XR_001837524.2	0	0	0	0	0	0	0	0	0	0	0	0	0	0	0	0	0	0	0	0
rna-XR_005499577.1	0	0	0	0	0	0	0	0	0	0	0	0	0	0	0	0	0	0	0	0
rna-XR_005504152.1	0	0	0	0	0	0	0	0	0	0	0	0	0	0	0	0	0	0	0	0
rna-XR_005499457.1	0	0	0	0	0	0	0	0	0	0	0	0	0	0	0	0	0	0	0	0
rna-XR_005488222.1	0	0	0	0	0	0	0	0	0	0	0	0	0	0	0	0	0	0	0	0
rna-XR_358546.4	0	0	0	0	0	1	0	0	2	0	1	0	1	0	0	1	0	0	2	0
rna-XR_005502005.1	0	0	0	0	0	0	0	0	0	0	0	0	0	0	0	0	1	0	0	0
rna-XR_005504668.1	5	6	2	10	1	2	2	6	6	3	17	2	10	6	1	2	3	7	13	1
rna-XR_005488618.1	222	310	190	96	364	398	459	175	206	226	215	27	122	35	17	17	23	100	141	32
rna-XR_005491994.1	0	0	0	0	0	0	0	0	0	0	0	0	0	0	0	0	0	0	0	0
rna-XR_005496792.1	0	0	0	0	0	0	0	0	0	0	0	0	0	0	0	0	0	0	0	0
rna-XR_005499181.1	0	0	0	0	0	0	0	0	0	0	0	0	0	0	0	0	0	0	0	0
rna-XR_005502138.1	0	0	0	0	0	0	0	0	0	0	0	0	0	0	0	0	0	0	0	0
rna-XR_005499194.1	0	0	0	0	0	0	0	0	0	0	0	0	0	0	0	0	0	0	0	0
rna-XR_005496420.1	0	0	0	0	0	0	0	0	0	0	0	0	0	0	0	0	0	0	0	0
rna-XR_595565.3	0	0	0	0	0	0	0	0	0	0	0	0	0	0	0	0	0	0	0	0
rna-XR_001841154.2	0	0	0	0	0	0	0	0	0	0	0	0	0	0	0	0	0	0	0	0
rna-XR_005499697.1	2	0	0	0	0	0	0	0	2	0	1	0	1	0	0	0	0	0	0	0
rna-XR_361812.4	0	0	0	0	0	0	0	0	0	0	0	0	0	0	0	0	0	0	0	0
rna-XR_001839801.2	0	1	0	1	1	0	0	0	0	0	0	0	1	0	2	0	0	0	0	0
rna-XR_005491501.1	0	0	0	0	0	0	0	0	0	0	0	0	0	0	0	0	0	0	0	0
rna-XR_001840803.2	0	0	0	0	0	0	0	0	0	0	0	0	0	0	0	0	0	0	0	0
rna-XR_005496935.1	0	0	0	0	0	0	0	0	0	0	0	0	0	0	0	0	0	0	0	0
rna-XR_005491754.1	146	249	137	50	143	165	118	83	132	138	193	27	135	25	28	21	38	160	167	36
rna-XR_005494142.1	0	0	0	2	0	0	1	0	0	0	0	0	0	0	0	0	0	0	0	0
rna-XR_590500.3	0	0	0	0	0	0	0	0	0	0	0	0	0	0	0	0	0	0	0	0
rna-XR_593395.3	0	1	0	0	0	0	2	0	0	0	1	0	0	0	0	0	0	0	0	0
rna-XR_005494395.1	12	48	37	123	6	10	7	21	38	16	95	39	35	43	31	18	55	61	50	25
rna-XR_005494778.1	0	0	0	0	0	0	0	0	0	0	0	0	0	0	0	0	0	0	0	0
rna-XR_001838018.2	0	0	0	0	0	0	0	0	0	0	0	0	0	0	0	0	0	0	0	0
rna-XR_005492488.1	0	0	0	0	0	0	0	0	0	0	0	0	0	0	0	0	0	0	0	0
rna-XR_005488475.1	0	0	2	26	0	0	0	9	12	0	0	8	1	15	12	10	16	0	0	10
rna-XR_005488725.1	0	0	0	0	0	0	0	0	0	0	0	0	0	0	0	0	0	0	0	0
rna-XR_005499204.1	0	0	0	0	0	0	0	0	0	0	0	0	0	0	0	0	0	0	0	0
rna-XR_005494418.1	1	3	0	2	0	0	1	0	0	0	3	0	1	0	0	0	0	0	1	0
rna-XR_005497047.1	0	0	0	0	0	0	0	0	0	0	0	0	0	0	0	0	0	0	0	0
rna-XR_005502258.1	0	0	0	0	0	0	0	0	0	0	0	0	0	0	0	0	0	0	0	0
rna-XR_590490.3	1003	1171	706	207	1140	1150	1193	432	582	1516	967	155	866	244	125	145	163	764	1049	235
rna-XR_005494645.1	6	10	5	2	2	0	5	5	1	6	6	0	1	2	0	0	0	2	6	4
rna-XR_358439.4	23	100	13	26	15	12	11	16	21	18	120	12	75	15	16	7	10	87	122	17
rna-XR_005496802.1	0	0	0	0	0	0	0	0	1	0	0	0	0	0	0	0	0	0	0	0
rna-XR_005499337.1	1	9	16	6	2	5	1	3	8	1	4	3	1	5	1	1	2	11	3	4
rna-XR_005504548.1	0	0	0	0	0	0	0	0	0	0	0	0	0	0	0	0	0	1	0	0
rna-XR_005499564.1	107	199	83	88	155	119	167	119	114	80	216	27	115	45	37	26	35	150	170	40
rna-XR_005503791.1	0	0	0	0	0	0	0	0	0	0	0	0	0	0	0	0	0	0	0	0
rna-XR_005499217.1	1	0	0	0	0	0	0	0	0	0	0	0	0	0	0	0	0	0	4	0
rna-XR_001837274.2	0	0	0	0	0	0	0	0	0	0	0	0	0	0	0	0	0	0	0	0
rna-XR_005496290.1	0	0	0	0	0	0	0	0	0	0	0	0	0	0	0	0	0	0	0	0
rna-XR_005491887.1	0	0	0	0	0	0	0	0	0	0	0	0	0	0	0	0	0	0	0	0
rna-XR_005504655.1	0	0	0	0	0	0	0	0	0	0	0	0	0	0	0	0	0	0	0	0
rna-XR_361838.4	0	0	2	0	0	0	0	0	1	0	0	4	0	0	0	0	0	0	0	0
rna-XR_005496300.1	0	0	0	0	0	0	0	0	0	0	0	0	0	0	0	0	0	0	0	0
rna-XR_005498963.1	0	0	0	0	0	0	0	0	0	0	0	0	0	0	0	0	0	0	0	0
rna-XR_005499074.1	0	0	0	0	0	0	0	0	0	0	0	0	0	0	0	0	0	0	0	0
rna-XR_001835617.2	0	0	0	0	0	0	0	0	0	0	0	0	0	0	0	0	0	0	0	0
rna-XR_005490078.1	0	0	0	0	0	0	0	0	0	0	0	0	0	0	0	0	0	1	0	1
rna-XR_005499707.1	0	0	0	0	0	0	0	0	0	0	0	0	0	0	0	0	0	0	0	0
rna-XR_355775.4	0	0	0	0	0	0	0	0	0	0	0	0	0	0	0	0	0	0	0	0
rna-XR_001841141.2	0	8	2	3	3	2	2	1	2	3	0	0	1	0	0	0	1	0	0	0
rna-XR_005492008.1	0	0	0	0	0	0	0	0	0	0	0	0	0	0	0	0	0	0	0	0
rna-XR_005497021.1	284	452	272	177	356	305	323	183	196	398	349	55	292	93	73	76	59	262	407	64
rna-XR_005501261.1	0	0	0	0	0	0	0	0	0	0	0	0	0	0	0	0	0	0	0	0
rna-XR_005499684.1	0	4	1	0	1	0	0	1	1	0	1	0	1	0	0	0	0	1	1	0
rna-XR_001841404.2	0	0	0	0	0	0	0	0	0	0	0	0	0	0	0	0	0	0	0	0
rna-XR_005488582.1	0	0	0	0	0	0	0	0	0	0	0	0	0	0	0	0	0	0	0	0
rna-XR_590740.3	2	0	0	0	0	0	0	0	0	0	0	0	0	0	0	0	0	0	1	1
rna-XR_005506310.1	0	0	0	0	0	0	0	0	0	0	0	0	0	0	0	0	0	0	0	0
rna-XR_005492475.1	0	0	0	0	0	0	0	0	0	0	0	0	0	0	0	0	0	0	0	0
rna-XR_005488462.1	129	174	123	98	135	161	166	102	104	177	148	48	100	72	77	33	45	110	146	87
rna-XR_356496.4	0	0	0	0	0	0	0	0	0	0	0	0	0	0	0	0	0	0	0	0
rna-XR_005497287.1	0	0	0	0	0	0	0	0	0	0	0	0	0	0	0	0	0	0	0	0
rna-XR_005502018.1	0	0	0	0	0	0	0	0	0	0	0	0	0	0	0	0	0	0	0	0
rna-XR_005497034.1	0	0	0	0	0	0	0	0	0	0	0	0	0	0	0	0	0	0	0	0
rna-XR_005488605.1	0	0	0	0	0	0	0	0	0	0	0	0	0	0	0	0	0	0	0	0
rna-XR_005489339.1	5	7	5	8	3	4	7	1	5	5	2	1	4	0	3	3	1	0	1	5
rna-XR_005504788.1	1	9	12	27	16	6	5	9	8	4	9	10	8	18	8	9	22	16	10	3
rna-XR_005501141.1	31	75	25	38	29	43	30	29	27	16	47	13	30	41	5	23	16	57	47	13
rna-XR_005503801.1	0	0	0	0	0	0	0	0	0	0	0	0	0	0	0	0	0	0	0	0
rna-XR_005496433.1	0	0	0	0	1	0	0	0	0	0	0	0	0	0	0	0	0	0	0	0
rna-XR_001841394.2	0	0	0	0	0	0	0	0	0	0	0	0	0	0	0	0	0	0	0	0
rna-XR_005492595.1	1	1	2	0	1	0	1	0	2	2	1	0	1	0	0	0	0	0	3	0
rna-XR_005492618.1	0	0	0	0	0	0	0	0	0	0	0	0	0	0	0	0	0	0	0	0
rna-XR_005499827.1	0	0	0	0	0	0	0	0	0	0	0	0	0	0	0	0	0	0	0	0
rna-XR_001837404.2	0	0	0	0	0	0	0	0	0	0	0	0	0	0	0	0	0	0	0	0
rna-XR_592672.3	0	0	0	0	0	0	0	0	0	0	0	0	0	0	0	0	0	0	0	0
rna-XR_005498950.1	0	0	0	0	0	0	0	0	0	0	0	0	0	0	0	0	0	0	0	0
rna-XR_005491741.1	0	0	0	0	0	0	0	0	1	0	0	0	0	0	0	0	0	0	0	0
rna-XR_005493804.1	5	16	3	0	2	5	2	4	6	3	12	1	23	0	1	3	3	13	4	2
rna-XR_005496699.1	70	132	79	24	36	79	75	48	49	63	133	12	107	39	24	14	20	95	97	18
rna-XR_593382.3	0	0	0	0	0	0	0	0	0	0	0	0	0	0	0	0	0	0	0	0
rna-XR_589870.2	0	0	0	0	0	0	0	0	0	0	0	0	0	0	0	0	0	0	0	0
rna-XR_005502748.1	0	0	0	0	0	0	0	0	0	0	0	0	0	0	0	0	0	0	0	0
rna-XR_592565.3	0	0	0	0	0	0	0	0	0	0	0	0	0	0	0	0	0	0	0	0
rna-XR_005489459.1	0	2	0	0	0	0	0	0	0	0	0	0	0	0	0	0	0	0	0	0
rna-XR_005504762.1	0	0	0	0	0	0	0	0	0	0	0	0	0	0	0	0	0	0	0	0
rna-XR_359256.4	0	0	0	0	0	0	0	0	0	0	1	0	0	0	0	0	0	0	0	0
rna-XR_005487049.1	0	0	0	0	0	0	0	0	0	0	0	0	0	0	0	0	0	0	0	0
rna-XR_005498460.1	0	0	0	0	0	0	0	0	0	0	0	0	0	0	0	0	0	0	0	0
rna-XR_360961.3	4	13	6	7	2	4	3	3	6	8	4	1	13	8	5	2	3	12	8	7
rna-XR_005500921.1	0	0	0	0	0	0	0	0	0	0	0	0	0	0	0	0	0	0	0	0
rna-XR_005502352.1	0	0	0	0	0	0	0	0	0	0	0	0	0	0	0	0	0	0	0	0
rna-XR_005494872.1	2	2	1	0	0	0	1	0	0	0	1	0	0	0	0	0	0	1	1	0
rna-XR_005495368.1	36	29	33	32	44	35	31	28	24	33	27	7	13	8	15	3	10	17	25	16
rna-XR_005495488.1	0	0	0	0	0	0	0	0	0	0	0	0	0	0	0	0	0	0	0	0
rna-XR_005493078.1	0	0	0	0	0	0	0	0	0	0	0	0	0	0	0	0	0	0	0	0
rna-XR_001837871.2	0	3	0	1	0	2	2	0	0	0	5	1	0	0	0	0	0	0	3	0
rna-XR_005498340.1	0	0	0	0	0	0	0	0	0	0	0	0	0	0	0	0	0	0	0	0
rna-XR_001840829.2	0	0	0	0	0	0	0	0	1	0	0	0	0	0	0	0	0	0	0	0
rna-XR_005504895.1	3	20	8	7	5	14	12	2	4	5	17	0	9	3	0	0	1	9	15	0
rna-XR_005502232.1	0	0	0	0	0	0	0	0	0	0	0	0	0	0	0	0	0	0	0	0
rna-XR_005492342.1	0	0	0	0	0	0	0	0	0	0	0	0	0	0	0	0	0	0	0	0
rna-XR_005498736.1	0	0	0	0	0	0	0	0	0	0	0	0	0	0	0	0	0	0	0	0
rna-XR_005496313.1	2	2	4	2	1	0	2	1	7	0	8	0	2	0	0	2	2	5	8	3
rna-XR_001840433.2	0	0	0	0	0	0	0	0	0	0	0	0	0	0	0	0	0	0	0	0
rna-XR_005491131.1	0	0	0	0	0	0	0	0	0	0	0	0	0	0	0	0	0	0	0	0
rna-XR_592828.3	0	0	0	0	0	1	0	0	0	0	0	0	0	0	0	0	0	0	0	0
rna-XR_005496446.1	0	0	0	0	0	0	0	0	0	0	0	0	0	0	0	0	0	0	0	0
rna-XR_005501394.1	0	0	0	0	0	0	0	0	0	0	0	0	0	0	0	0	0	0	0	0
rna-XR_597244.3	0	0	0	0	0	0	0	0	0	0	0	0	0	0	0	0	0	0	0	0
rna-XR_005489326.1	0	0	0	0	0	0	0	0	0	0	0	0	0	0	0	0	0	0	0	0
rna-XR_005496170.1	0	0	0	0	0	0	0	0	0	0	0	0	0	0	0	0	0	0	0	0
rna-XR_005491407.1	0	0	0	0	0	0	0	0	0	0	0	0	0	0	0	0	0	0	0	0
rna-XR_005501404.1	0	0	0	0	0	0	0	0	0	0	0	0	0	0	0	0	0	0	0	0
rna-XR_005494992.1	0	0	0	0	0	0	0	0	0	0	0	0	0	0	0	0	0	0	0	0
rna-XR_360841.4	0	0	0	0	0	0	0	0	0	0	0	0	0	0	0	0	0	0	0	0
rna-XR_005495355.1	0	0	0	0	0	0	0	0	0	0	0	0	0	0	0	0	0	0	0	0
rna-XR_005498976.1	0	0	0	0	0	0	0	0	0	0	0	0	0	0	0	0	0	0	0	0
rna-XR_005493198.1	0	0	0	0	0	0	0	0	0	0	0	0	0	0	0	0	0	0	0	0
rna-XR_001840300.2	0	0	0	0	0	0	0	0	0	0	0	0	0	0	0	0	0	0	0	0
rna-XR_005496459.1	0	0	0	0	0	0	0	0	0	0	0	0	0	0	0	0	0	0	0	0
rna-XR_005502508.1	0	0	2	7	3	3	4	3	5	6	5	2	7	3	4	4	3	10	4	3
rna-XR_005504918.1	0	0	0	0	0	0	0	0	0	0	0	0	0	0	0	0	0	0	0	0
rna-XR_005498869.1	0	0	0	0	0	0	0	0	0	0	0	0	0	0	0	0	0	0	0	0
rna-XR_005504642.1	0	0	0	0	0	0	0	0	0	0	0	0	0	0	0	0	0	0	0	0
rna-XR_005502485.1	26	10	26	21	68	72	81	18	20	34	11	4	2	9	4	6	3	8	14	7
rna-XR_005506323.1	0	0	0	0	0	0	0	0	0	0	0	0	0	0	0	0	0	0	0	0
rna-XR_005491251.1	0	0	0	0	0	0	0	0	0	0	0	0	0	0	0	0	0	0	0	0
rna-XR_001842843.2	0	0	0	0	0	0	0	0	0	0	0	0	0	0	0	0	0	0	0	0
rna-XR_005496326.1	1637	1842	1412	483	2055	2117	2239	1070	1187	2090	1237	231	781	278	255	177	308	944	755	290
rna-XR_351827.4	0	0	0	0	0	0	0	0	0	0	0	0	0	0	0	0	0	0	0	0
rna-XR_005489446.1	5	18	3	0	10	11	6	2	5	13	7	1	7	2	0	0	3	9	15	0
rna-XR_005499431.1	0	0	0	0	0	0	0	0	0	0	0	0	0	0	0	0	0	0	0	0
rna-XR_005504775.1	0	0	0	0	0	0	0	0	0	0	0	0	0	0	0	0	0	0	0	0
rna-XR_005487289.1	0	0	0	0	0	0	0	0	0	0	0	0	0	0	0	0	0	0	0	0
rna-XR_360974.3	0	0	0	0	0	0	0	0	0	0	0	0	0	0	0	0	0	0	0	0
rna-XR_005492355.1	54	26	5	18	30	34	22	2	10	50	15	0	59	9	6	7	1	23	42	34
rna-XR_005491384.1	0	0	0	0	0	0	0	0	0	0	0	0	0	0	0	0	0	0	0	0
rna-XR_005486302.1	0	0	0	0	0	0	0	0	0	0	0	0	0	0	0	0	0	0	0	0
rna-XR_005493065.1	0	0	0	0	0	0	0	0	0	0	0	0	0	0	0	0	0	0	0	0
rna-XR_354945.4	0	0	0	0	0	0	0	0	0	0	0	0	0	0	0	0	0	0	0	0
rna-XR_005502245.1	0	0	0	0	0	0	0	0	0	0	0	0	0	0	0	0	0	0	0	0
rna-XR_005502498.1	0	0	0	0	0	0	0	0	0	0	0	0	0	0	0	0	0	0	0	0
rna-XR_005491491.1	0	0	0	0	0	0	0	0	0	0	0	0	0	0	0	0	0	0	0	0
rna-XR_005496339.1	0	0	0	0	0	0	0	0	0	0	0	0	0	0	0	0	0	0	0	0
rna-XR_005496196.1	0	0	0	0	0	0	0	0	0	0	0	0	0	0	0	0	0	0	0	0
rna-XR_001836801.2	0	0	0	0	0	0	0	0	0	0	0	0	0	0	0	0	0	0	0	0
rna-XR_005498710.1	0	0	0	0	0	0	0	0	0	0	0	0	0	0	0	0	0	0	0	0
rna-XR_005506180.1	0	0	0	0	0	0	0	0	0	0	0	0	0	0	0	0	0	0	0	0
rna-XR_005505628.1	0	0	0	0	0	0	0	0	0	0	0	0	0	0	0	0	0	0	0	0
rna-XR_005500671.1	0	0	0	0	0	0	0	0	0	0	0	0	0	0	0	0	0	0	0	0
rna-XR_005495618.1	0	1	0	1	0	0	0	0	1	1	7	0	0	0	0	0	0	4	0	0
rna-XR_596260.3	0	0	0	0	0	0	0	0	0	0	0	0	0	0	0	0	0	0	0	0
rna-XR_349879.4	0	0	0	0	0	0	0	0	0	0	0	0	0	0	0	0	0	0	0	0
rna-XR_005489313.1	0	0	0	0	0	0	0	0	0	0	0	0	0	0	0	0	0	0	0	0
rna-XR_005494908.1	0	0	0	0	0	0	0	0	0	0	0	0	0	0	0	0	0	0	0	0
rna-XR_001840326.2	0	0	0	0	0	0	0	0	0	0	0	0	0	0	0	0	0	0	0	0
rna-XR_354682.4	0	0	0	0	0	0	0	0	0	0	0	0	0	0	0	0	0	0	0	0
rna-XR_005501381.1	0	0	0	0	0	0	0	0	0	0	0	0	0	0	0	0	0	0	0	0
rna-XR_359363.4	0	0	0	0	0	0	0	0	0	0	0	0	0	0	0	0	0	0	0	0
rna-XR_597004.3	7	16	11	7	6	11	7	18	21	16	27	2	33	2	4	4	7	13	25	4
rna-XR_005486315.1	120	356	42	9	38	51	38	37	59	60	175	6	202	22	2	13	13	230	319	14
rna-XR_005493911.1	2	5	10	1	9	4	8	7	8	2	3	1	2	2	1	0	6	2	0	1
rna-XR_589883.3	0	0	0	0	0	0	0	0	0	0	0	0	0	0	0	0	0	0	0	0
rna-XR_005490781.1	0	0	0	0	0	0	0	0	0	0	0	0	0	0	0	0	0	0	0	0
rna-XR_005494898.1	0	0	0	0	0	0	0	0	0	0	0	0	0	0	0	0	0	0	0	0
rna-XR_005495738.1	0	10	0	11	2	0	3	2	1	2	10	4	2	7	2	1	4	8	5	0
rna-XR_005495342.1	0	0	0	0	0	0	0	0	0	0	0	0	0	0	0	0	0	0	0	0
rna-XR_005506349.1	0	0	0	0	0	0	0	0	0	0	0	0	0	0	0	0	0	0	0	0
rna-XR_005486292.1	0	0	0	0	0	0	0	0	0	0	0	0	0	0	0	0	0	0	0	0
rna-XR_005500947.1	0	0	0	0	0	0	0	0	0	0	0	0	0	0	0	0	0	0	0	0
rna-XR_005499311.1	65	49	72	37	107	141	151	53	72	99	58	4	19	15	15	7	11	33	33	22
rna-XR_005487036.1	0	0	0	0	0	0	0	0	0	0	0	0	0	0	0	0	0	0	0	0
rna-XR_005502365.1	0	0	0	0	0	0	0	0	0	0	0	0	0	0	0	0	0	0	0	0
rna-XR_005496219.1	0	0	0	0	0	0	0	0	0	0	0	0	0	0	0	0	0	0	0	0
rna-XR_005494765.1	0	0	0	0	0	0	0	0	0	0	0	0	0	0	0	0	0	0	0	0
rna-XR_001841047.2	0	0	0	0	0	0	0	0	0	0	0	0	0	0	0	0	0	0	0	0
rna-XR_005488712.1	0	0	0	0	0	0	0	0	0	0	0	0	0	0	0	0	0	0	0	0
rna-XR_001838628.2	0	0	0	0	0	0	0	0	0	0	0	0	0	0	0	0	0	0	0	0
rna-XR_005495475.1	0	0	0	0	0	0	0	0	0	0	0	0	0	0	0	0	0	0	0	0
rna-XR_005500814.1	0	0	0	0	0	0	0	0	0	0	0	0	0	0	0	0	0	0	0	0
rna-XR_005506060.1	0	0	0	0	0	0	0	0	0	0	0	0	0	0	0	0	0	0	0	0
rna-XR_005487169.1	0	0	0	0	0	0	0	0	0	0	0	0	0	0	0	0	0	0	0	0
rna-XR_005499444.1	17	89	14	13	46	54	44	13	27	42	55	7	41	7	6	5	10	30	82	6
rna-XR_355535.4	0	0	0	0	0	0	0	0	0	0	0	0	0	0	0	0	0	0	0	0
rna-XR_361202.3	0	0	0	0	0	0	0	0	0	0	0	0	0	0	0	0	0	0	0	0
rna-XR_351444.3	0	5	1	12	1	3	3	3	4	1	2	2	2	4	7	9	8	0	0	6
rna-XR_001838508.2	0	0	0	0	0	0	0	0	0	0	0	0	0	0	0	0	0	0	0	0
rna-XR_005500791.1	0	0	0	0	0	0	0	0	0	0	0	0	0	0	0	0	0	0	0	0
rna-XR_005504882.1	0	0	0	0	0	0	0	0	0	0	0	0	0	0	0	0	0	0	0	0
rna-XR_005490794.1	12	25	5	7	9	16	27	7	9	28	22	0	11	3	7	3	9	14	26	4
rna-XR_005494632.1	0	0	0	0	0	0	0	0	0	0	0	0	0	0	0	0	0	0	0	0
rna-XR_005494885.1	0	0	0	0	0	0	0	0	0	0	0	0	0	0	0	0	0	0	0	0
rna-XR_005500934.1	0	0	0	0	0	0	0	0	0	0	0	0	0	0	0	0	0	0	0	0
rna-XR_005498723.1	0	0	0	0	0	0	0	0	0	0	0	0	0	0	0	0	0	0	0	0
rna-XR_001838365.2	0	0	0	0	0	0	0	0	0	0	0	0	0	0	0	0	0	0	0	0
rna-XR_005506216.1	0	0	0	0	0	0	0	0	0	0	0	0	0	0	0	0	0	0	0	0
rna-XR_005491371.1	0	0	0	0	0	0	0	0	0	0	0	0	0	0	0	0	0	0	0	0
rna-XR_005496206.1	0	0	0	0	0	0	0	0	0	0	0	0	0	0	0	0	0	0	0	0
rna-XR_005502378.1	9	2	2	0	6	8	13	1	0	9	0	0	0	0	0	0	0	0	0	0
rna-XR_005492368.1	1	0	1	2	2	0	0	1	5	1	1	0	1	0	0	0	3	0	0	2
rna-XR_005501511.1	0	0	0	0	0	0	0	0	0	0	0	0	0	0	0	0	0	0	0	0
rna-XR_005495462.1	0	0	0	0	0	0	0	0	0	0	0	0	0	0	0	0	0	0	0	0
rna-XR_005500801.1	4	2	2	7	0	3	6	3	1	10	2	1	2	6	1	0	0	4	8	0
rna-XR_360601.4	0	0	0	0	0	0	0	0	0	0	0	0	0	0	0	0	0	0	0	0
rna-XR_594962.3	0	0	0	0	0	0	0	0	0	0	0	0	0	0	0	0	0	0	0	0
rna-XR_001837631.2	0	0	0	0	0	0	0	0	0	0	0	0	0	0	0	0	0	0	0	0
rna-XR_005495595.1	0	2	2	2	7	2	7	4	1	0	4	3	10	2	2	0	0	3	4	0
rna-NR_126569.1	0	0	0	0	0	0	0	0	1	0	1	0	0	0	0	0	0	0	0	0
rna-XR_005506193.1	48	24	27	2	131	173	148	17	22	83	1	2	2	1	1	1	0	1	4	0
rna-XR_005505615.1	0	0	0	0	0	0	0	0	0	0	0	0	0	0	0	0	0	0	0	0
rna-XR_005502112.1	0	0	0	0	0	0	0	0	0	0	0	0	0	0	0	0	0	0	0	0
rna-XR_001837764.2	0	0	0	0	0	0	0	0	0	0	0	0	0	0	0	0	0	0	0	0
rna-XR_005489300.1	0	0	0	0	0	0	0	0	0	0	0	0	0	0	0	0	0	0	0	0
rna-XR_005492092.1	0	0	3	3	0	0	2	0	0	0	2	3	3	1	2	0	3	3	0	0
rna-XR_005498856.1	0	0	0	0	0	0	0	0	0	0	0	0	0	0	0	0	0	0	0	0
rna-XR_005504905.1	2	2	2	2	14	10	18	6	3	4	2	2	7	1	0	1	0	4	0	1
rna-XR_005490804.1	29	118	55	39	49	48	53	55	40	40	118	8	62	19	19	18	10	64	57	15
rna-XR_354695.4	0	0	0	0	0	0	0	0	0	0	0	0	0	1	0	0	0	4	1	0
rna-XR_597017.3	0	0	0	0	0	0	0	0	0	0	0	0	0	0	0	0	0	0	0	0
rna-XR_005500707.1	0	0	0	0	0	0	0	0	0	0	0	0	0	0	0	0	0	0	0	0
rna-XR_005493172.1	0	0	0	0	0	0	0	0	0	0	0	0	0	0	0	0	0	0	0	0
rna-XR_005500564.1	0	0	0	0	0	0	0	0	0	0	0	0	0	0	0	0	0	0	0	0
rna-XR_005493568.1	0	0	0	0	0	0	0	0	0	0	0	0	0	0	0	0	0	0	0	0
rna-XR_005493315.1	0	0	0	0	0	0	0	0	0	0	0	0	0	0	0	0	0	0	0	0
rna-XR_005495869.1	0	0	0	0	0	0	2	0	0	0	0	0	0	0	0	0	0	0	0	0
rna-XR_005490410.1	0	0	0	0	0	0	0	0	0	0	0	0	0	0	0	0	0	0	0	0
rna-XR_005495616.1	30	33	14	7	31	39	38	3	12	40	2	3	1	1	1	0	3	8	11	1
rna-XR_001836204.2	0	0	0	0	0	0	0	0	0	0	0	0	0	0	0	0	0	0	0	0
rna-XR_005490663.1	5	23	18	26	7	6	3	19	16	2	24	5	13	5	3	4	10	19	21	7
rna-XR_005498487.1	0	0	0	0	0	0	0	0	0	0	0	0	0	0	0	0	0	0	0	0
rna-XR_005502830.1	0	0	0	0	0	0	0	0	0	0	0	0	0	0	0	0	0	0	0	0
rna-XR_005503469.1	0	0	0	0	0	0	0	0	0	0	0	0	0	0	0	0	0	0	0	0
rna-XR_005505230.1	0	0	0	0	0	0	0	0	0	0	0	0	0	0	0	0	0	0	0	0
rna-XR_005502710.1	0	0	0	0	0	0	0	0	0	0	0	0	0	0	0	0	0	0	0	0
rna-XR_005487407.1	0	0	0	0	0	0	0	0	0	0	0	0	0	0	0	0	0	0	0	0
rna-XR_005490783.1	0	0	0	0	0	0	0	0	0	0	0	0	0	0	0	0	0	0	0	0
rna-XR_005492711.1	0	0	0	0	0	0	0	0	0	0	0	0	0	0	0	0	0	0	0	0
rna-XR_005495736.1	3	6	4	3	1	0	0	1	1	0	3	0	0	3	0	0	0	4	0	4
rna-XR_005487384.1	0	0	0	0	0	0	0	0	0	0	0	0	0	0	0	0	0	0	0	0
rna-XR_005495340.1	0	0	0	0	0	0	0	0	0	0	0	0	0	0	0	0	0	0	0	0
rna-XR_005503349.1	0	0	0	0	0	0	0	0	0	0	0	0	0	0	0	0	0	0	0	0
rna-XR_005505735.1	70	50	34	10	134	106	114	45	44	64	9	4	1	0	3	0	0	2	1	1
rna-XR_005487011.1	0	0	0	0	0	0	0	0	0	0	0	0	0	0	0	0	0	0	0	0
rna-XR_005497630.1	0	0	0	0	0	0	0	0	0	0	0	0	0	0	0	0	0	0	0	0
rna-XR_005486912.1	0	0	0	0	0	0	0	0	0	0	0	0	0	0	0	0	0	0	0	0
rna-XR_005500684.1	0	0	0	0	0	0	0	0	0	0	0	0	0	0	0	0	0	0	0	0
rna-XR_005501048.1	0	0	0	0	0	0	0	0	0	0	0	0	0	0	0	0	0	0	0	0
rna-XR_005505868.1	0	0	0	0	0	0	0	0	0	0	0	0	0	0	0	0	0	0	0	0
rna-XR_005495473.1	0	0	0	0	0	0	0	0	0	0	0	0	0	0	0	0	0	0	0	0
rna-XR_005498091.1	0	0	0	0	0	0	0	0	0	0	0	0	0	0	0	0	0	0	0	0
rna-XR_005493448.1	0	0	0	0	0	0	0	0	0	0	0	0	0	0	0	0	0	0	0	0
rna-XR_005505243.1	0	0	0	0	0	0	0	0	0	0	0	0	0	0	0	0	0	0	0	0
rna-XR_005487144.1	0	0	0	0	0	0	0	0	0	0	0	0	0	0	0	0	0	0	0	0
rna-XR_359879.3	0	0	0	0	0	0	0	0	0	0	0	0	0	0	0	0	0	1	0	0
rna-XR_005495749.1	0	0	0	0	0	0	0	0	0	0	0	0	0	0	0	0	0	0	0	0
rna-XR_005498101.1	0	0	0	0	0	0	0	0	0	0	0	0	0	0	0	0	0	0	0	0
rna-XR_005503589.1	0	0	0	0	0	0	0	0	0	0	0	0	0	0	0	0	0	0	0	0
rna-XR_005502950.1	0	0	0	0	0	1	0	0	0	0	0	0	0	0	0	0	0	0	0	0
rna-XR_005505602.1	0	0	0	0	0	0	0	0	0	0	0	0	0	0	0	0	0	0	0	0
rna-XR_005501288.1	0	0	0	0	0	0	0	0	0	0	0	0	0	0	0	0	0	0	0	0
rna-XR_005493435.1	0	0	0	0	0	0	0	0	0	0	0	0	0	0	0	0	0	0	0	0
rna-XR_005487251.1	0	0	0	0	0	0	0	0	0	0	0	0	0	0	0	0	0	0	0	0
rna-XR_001838843.2	0	0	0	0	0	0	0	0	0	0	0	0	0	0	0	0	0	0	0	0
rna-XR_005495460.1	0	0	0	0	0	0	0	0	0	0	0	0	0	0	0	0	0	0	0	0
rna-XR_005500827.1	0	0	0	0	0	0	0	0	0	0	0	0	0	0	0	0	0	0	0	0
rna-XR_005500444.1	0	0	0	0	0	0	0	0	0	0	0	0	0	0	0	0	0	0	0	0
rna-XR_005497750.1	13	7	6	1	13	18	15	5	4	22	1	0	0	0	0	0	0	2	0	1
rna-XR_005491169.1	0	2	1	0	1	3	1	3	2	0	0	0	0	0	0	0	0	0	0	0
rna-XR_005490530.1	0	0	0	0	0	0	0	0	0	0	0	0	0	0	0	0	0	0	0	0
rna-XR_005505988.1	0	0	0	0	0	0	0	0	0	0	0	0	0	0	0	0	0	0	0	0
rna-XR_005500577.1	0	0	0	0	0	0	0	0	0	0	0	0	0	0	0	0	0	0	0	0
rna-XR_005495593.1	1	5	3	0	0	1	5	0	1	6	0	0	0	0	1	0	2	3	1	0
rna-XR_005505110.1	225	454	210	191	182	234	241	161	200	227	652	83	420	77	77	45	60	502	467	65
rna-XR_596535.3	37	112	20	50	22	25	30	17	18	22	101	5	56	21	14	12	12	60	88	15
rna-XR_596762.2	0	0	0	0	0	0	0	0	0	0	0	0	0	0	0	0	0	0	0	0
rna-XR_001836697.2	0	0	0	0	0	0	0	0	0	0	0	0	0	0	0	0	0	0	0	0
rna-XR_005489552.1	0	0	0	0	0	0	0	0	0	0	0	0	0	0	0	0	0	0	0	0
rna-XR_005490806.1	0	0	0	0	0	0	0	0	0	0	0	0	0	0	0	0	0	0	0	0
rna-XR_005503456.1	0	0	0	0	0	0	0	0	0	0	0	0	0	0	0	0	0	0	0	0
rna-XR_005490819.1	0	0	0	0	0	0	0	0	0	0	0	0	0	0	0	0	0	0	2	0
rna-XR_005502723.1	0	0	0	0	0	0	0	0	0	0	0	0	0	0	0	0	0	0	0	0
rna-XR_005491156.1	0	0	0	0	0	0	0	0	0	0	0	0	0	0	0	0	0	0	0	0
rna-XR_594367.3	0	0	0	0	0	0	0	0	0	0	0	1	0	0	0	0	0	0	0	1
rna-XR_005495580.1	0	0	0	0	0	0	0	0	0	0	0	0	0	0	0	0	0	0	0	0
rna-XR_005495723.1	0	0	0	0	0	0	0	0	0	0	0	0	0	0	0	0	0	0	0	0
rna-XR_005505722.1	0	1	0	0	0	0	0	0	0	0	0	0	3	0	0	0	0	0	0	0
rna-XR_005505123.1	0	0	0	0	0	0	0	0	0	0	0	0	0	0	0	0	0	0	0	0
rna-XR_005497643.1	0	0	0	0	0	0	0	0	0	0	0	0	0	0	0	0	0	0	0	0
rna-XR_354335.4	28	27	21	12	35	43	34	22	24	56	34	1	30	5	4	4	4	30	21	7
rna-XR_005487277.1	45	31	32	1	63	60	74	6	23	57	20	1	15	1	0	1	0	20	10	0
rna-XR_005489182.1	0	0	0	0	0	0	0	0	0	0	0	0	0	0	0	0	0	0	0	0
rna-XR_005493208.1	0	0	0	0	0	0	0	0	0	0	0	0	0	0	0	0	0	0	0	0
rna-XR_005490280.1	0	0	0	0	0	0	0	0	0	0	0	0	0	0	0	0	0	0	0	0
rna-XR_005500551.1	0	0	0	0	0	0	0	0	0	0	0	0	0	0	0	0	0	0	0	0
rna-XR_005491419.1	0	0	0	0	0	0	0	0	0	0	0	0	0	0	0	0	0	0	0	0
rna-XR_005494980.1	0	0	0	0	0	0	0	0	0	0	0	0	0	0	0	0	0	0	0	0
rna-XR_005497776.1	0	0	0	0	0	0	0	0	0	0	0	0	0	0	0	0	0	0	0	0
rna-XR_005505003.1	0	0	0	0	0	0	0	0	0	0	0	0	0	0	0	0	0	0	0	0
rna-XR_005493185.1	0	1	0	0	0	0	0	1	0	0	0	0	0	0	0	0	0	0	0	0
rna-XR_590168.3	0	0	0	0	0	0	0	0	0	0	0	0	0	0	0	0	0	0	0	0
rna-XR_005493938.1	0	0	0	0	0	0	0	0	0	0	0	0	0	0	0	0	0	0	0	0
rna-XR_597509.2	0	0	0	0	0	0	0	0	0	0	0	0	0	0	0	0	0	0	0	0
rna-XR_005490556.1	0	3	0	0	0	0	0	0	0	0	0	0	3	0	0	0	0	0	1	0
rna-XR_005502580.1	0	0	0	0	0	0	0	0	0	0	0	0	0	0	0	0	0	0	0	0
rna-XR_359986.4	0	0	0	0	0	0	0	0	0	0	0	0	0	0	0	0	0	0	0	0
rna-XR_005491289.1	0	0	0	0	0	0	0	0	0	0	0	0	0	0	0	0	0	0	0	0
rna-XR_001839469.2	0	0	0	0	0	0	0	0	0	0	0	0	0	0	0	0	0	0	0	0
rna-XR_005495603.1	0	0	0	0	0	0	0	0	0	0	0	0	0	0	0	0	0	0	0	0
rna-XR_005490423.1	0	0	0	0	0	0	0	0	0	0	0	0	0	0	0	0	0	0	0	0
rna-XR_005498221.1	0	0	0	0	0	0	0	0	0	0	0	0	0	0	0	0	0	0	0	0
rna-XR_005506087.1	4	2	1	2	2	0	1	2	0	0	4	0	4	1	1	0	3	3	3	1
rna-XR_005497763.1	0	0	0	0	0	0	0	0	0	0	0	0	0	0	0	0	0	0	0	0
rna-XR_005487397.1	0	0	0	0	0	0	0	0	0	0	0	0	0	0	0	0	0	0	0	0
rna-XR_005495102.1	0	0	0	0	0	0	0	0	0	0	0	0	0	0	0	0	0	0	0	0
rna-XR_005497510.1	0	0	0	0	0	0	0	0	0	0	0	0	0	0	0	0	0	0	0	0
rna-XR_005503336.1	0	0	0	0	1	3	0	0	0	0	1	0	0	0	2	0	0	0	1	0
rna-XR_005489205.1	0	0	0	0	0	0	0	0	0	0	0	0	0	0	0	0	0	0	2	0
rna-XR_005490543.1	24	79	30	38	26	33	38	24	24	32	79	21	56	22	15	11	20	78	56	14
rna-XR_005491276.1	0	0	0	0	0	0	0	0	0	0	0	0	0	0	0	0	0	0	0	0
rna-XR_005491143.1	0	0	0	0	0	0	0	0	0	0	0	0	0	0	0	0	0	0	0	0
rna-XR_005493052.1	0	0	0	0	0	1	0	0	0	0	0	0	0	0	0	0	0	0	1	0
rna-XR_005501418.1	0	0	0	0	0	0	0	0	0	0	0	0	0	0	0	0	0	0	0	0
rna-XR_005500697.1	0	0	0	0	0	0	0	0	0	0	0	0	0	0	0	0	0	0	0	0
rna-XR_005502460.1	0	0	0	0	0	0	0	0	0	0	0	0	0	0	0	0	0	0	0	0
rna-XR_005505256.1	0	0	0	0	0	0	0	0	0	0	0	0	0	0	0	0	0	0	0	0
rna-XR_005502736.1	4	4	3	1	1	1	2	1	2	1	8	2	4	0	2	2	2	4	5	1
rna-XR_005489062.1	0	0	0	0	0	0	0	0	0	3	0	0	0	0	0	0	0	0	0	0
rna-XR_005492341.1	0	0	0	0	0	0	0	0	0	0	0	0	0	0	0	0	0	0	0	0
rna-XR_005493328.1	0	0	0	0	0	0	0	0	0	0	0	0	0	0	0	0	0	0	0	0
rna-XR_005498341.1	0	0	2	1	1	0	0	0	0	4	2	1	1	1	0	0	0	1	0	0
rna-XR_005505842.1	0	0	0	0	0	0	0	0	0	0	0	0	0	0	0	0	0	0	0	0
rna-XR_005487264.1	0	0	0	0	0	0	0	0	0	0	0	0	0	0	0	0	0	0	0	0
rna-XR_005495856.1	0	0	0	0	0	0	0	0	0	0	0	0	0	0	0	0	0	0	0	0
rna-XR_005497919.1	0	0	0	0	0	0	0	0	0	0	0	0	0	0	0	0	0	0	0	0
rna-XR_005489195.1	0	0	0	0	0	0	0	0	0	0	0	0	0	0	0	0	0	0	0	0
rna-XR_005495092.1	0	0	0	0	0	0	1	0	0	0	0	0	0	0	0	1	0	1	0	0
rna-XR_005501395.1	0	0	0	0	0	0	0	0	0	0	0	0	0	0	0	0	0	0	0	0
rna-XR_005490676.1	771	1660	866	843	893	841	837	590	720	854	2133	347	1328	405	375	189	362	1619	1954	351
rna-XR_005498474.1	0	0	0	0	0	0	0	0	0	0	0	0	0	0	0	0	0	0	0	0
rna-XR_005500431.1	0	1	0	0	0	0	4	0	1	0	0	0	0	0	0	0	0	0	0	0
rna-XR_005505016.1	0	0	0	0	0	0	0	0	0	0	0	0	0	0	0	0	0	0	0	0
rna-XR_597473.3	0	0	0	0	0	0	0	0	0	0	0	0	0	0	0	0	0	0	0	0
rna-XR_005490316.1	0	0	0	0	0	0	0	0	0	0	0	0	0	0	0	0	0	0	0	0
rna-XR_005505269.1	0	0	0	0	0	0	0	0	0	0	0	0	0	0	0	0	0	0	0	0
rna-XR_005503563.1	0	0	0	0	0	0	0	0	0	0	0	0	0	0	0	0	0	0	0	0
rna-XR_005503959.1	0	0	0	0	0	0	0	0	0	0	0	0	0	0	0	0	0	0	0	0
rna-XR_005503706.1	7	10	9	7	5	6	8	3	6	9	14	1	9	5	6	5	3	4	10	1
rna-XR_005489075.1	0	0	0	0	0	0	0	0	0	0	0	0	0	0	0	0	0	0	0	0
rna-XR_358189.4	25	59	17	14	17	12	10	10	18	32	30	9	24	5	3	1	3	34	29	4
rna-XR_005497393.1	0	0	0	0	0	0	0	0	0	0	0	0	0	0	0	0	0	0	0	0
rna-XR_005504058.1	0	0	0	0	0	0	0	0	0	0	0	0	0	0	0	0	0	0	0	0
rna-XR_005499076.1	0	0	0	0	0	0	0	0	0	0	0	0	0	0	0	0	0	0	0	0
rna-XR_005493782.1	2	0	1	0	2	0	0	0	1	0	0	0	0	0	0	0	2	0	0	0
rna-XR_005495115.1	145	174	87	23	254	266	287	90	92	274	81	8	70	22	13	8	12	88	83	15
rna-XR_591366.3	0	0	0	0	0	0	0	0	0	0	0	0	0	0	0	0	0	0	0	0
rna-XR_005486818.1	0	0	0	0	0	0	0	0	0	0	0	0	0	0	0	0	0	0	0	0
rna-XR_005486795.1	0	0	0	0	0	0	0	0	0	0	0	0	0	0	0	0	0	0	0	0
rna-XR_005505962.1	0	0	0	0	0	0	0	0	0	0	0	0	0	0	0	0	0	0	0	0
rna-XR_005501142.1	0	0	0	0	0	0	0	0	0	0	0	0	0	0	0	0	0	0	0	0
rna-XR_001841898.2	0	0	0	0	0	0	0	0	0	0	0	0	0	0	0	0	0	0	0	0
rna-XR_005492594.1	0	0	0	0	0	0	0	0	0	0	0	0	0	0	0	0	0	0	0	0
rna-XR_005492617.1	0	0	0	0	0	0	0	0	0	0	0	0	0	0	0	0	0	0	0	0
rna-XR_005489218.1	0	0	0	0	0	0	0	0	0	0	0	0	0	0	0	0	0	0	0	0
rna-XR_005494277.1	0	0	0	0	0	0	0	0	0	0	0	0	0	0	0	0	0	0	0	0
rna-XR_354085.4	0	0	0	0	0	0	0	0	0	0	0	0	0	0	0	0	0	0	0	0
rna-XR_005494037.1	0	0	0	0	0	0	0	0	0	0	0	0	0	0	0	0	0	0	0	0
rna-XR_005503430.1	0	0	0	0	0	0	0	0	0	0	0	0	0	0	0	0	0	0	0	0
rna-XR_005493805.1	0	0	0	0	0	0	0	0	0	0	0	0	0	0	0	0	0	0	0	0
rna-XR_005499219.1	0	0	0	0	0	0	0	0	0	0	0	0	0	0	0	0	0	0	0	0
rna-XR_005488007.1	0	0	0	0	0	0	0	0	0	0	0	0	0	0	0	0	0	0	0	0
rna-XR_005495830.1	0	0	0	0	0	0	0	0	0	0	0	0	0	0	0	0	0	0	0	0
rna-XR_005497536.1	0	1	0	0	1	1	1	1	0	2	0	0	0	0	0	0	1	0	0	0
rna-XR_005503839.1	0	0	0	0	0	0	0	0	0	0	0	0	0	0	0	0	0	0	0	0
rna-XR_005504178.1	0	0	0	0	0	0	0	0	0	0	0	0	0	0	0	0	0	0	0	0
rna-XR_005493795.1	0	0	0	0	0	0	0	0	0	0	0	0	0	0	0	0	0	0	0	0
rna-XR_005492604.1	0	6	2	10	1	0	2	3	7	5	6	7	15	4	6	10	8	1	7	3
rna-XR_591499.2	3	2	1	2	0	1	2	1	1	0	0	0	1	3	1	0	0	1	3	1
rna-XR_005501275.1	0	0	0	0	0	0	0	0	0	0	0	0	0	0	0	0	0	0	0	0
rna-XR_591246.2	0	12	0	7	0	2	1	1	2	0	9	2	9	0	0	3	4	17	7	0
rna-XR_005497656.1	0	0	0	0	0	0	0	0	0	0	0	0	0	0	0	0	0	0	0	0
rna-XR_005497403.1	0	0	0	0	0	0	0	0	0	0	0	0	0	0	0	0	0	0	0	0
rna-XR_001837418.2	0	0	0	0	0	0	0	0	0	0	0	0	0	0	0	0	0	0	0	0
rna-XR_005486805.1	2	9	7	11	8	17	16	4	2	2	6	2	1	1	0	1	0	0	0	11
rna-XR_005505149.1	0	0	0	0	0	0	0	0	0	0	0	0	0	0	0	0	0	0	3	0
rna-XR_005502856.1	0	0	0	0	0	0	0	0	0	0	0	0	0	0	0	0	0	0	0	0
rna-XR_005490053.1	0	0	0	0	0	0	0	0	0	0	0	0	0	0	0	0	0	0	0	0
rna-XR_001839576.2	92	116	71	40	66	126	111	57	67	74	60	6	66	13	10	9	7	101	65	10
rna-XR_005492461.1	0	0	0	0	0	0	0	0	0	0	0	0	0	0	0	0	0	0	0	0
rna-XR_001837168.2	6	1	1	0	2	3	0	3	1	1	2	0	3	1	0	1	0	4	1	0
rna-XR_005495843.1	0	0	0	0	0	0	0	0	0	0	0	0	0	0	0	0	0	0	0	0
rna-XR_005497020.1	0	2	3	0	0	0	0	0	0	0	1	2	0	0	2	0	0	2	0	1
rna-XR_005503323.1	0	0	0	0	0	0	0	0	0	0	0	0	0	0	0	0	0	0	0	0
rna-XR_005497523.1	0	0	0	0	0	0	0	0	0	0	0	0	0	0	0	0	0	0	0	0
rna-XR_005503826.1	0	0	0	0	0	0	0	0	0	0	0	0	0	0	0	0	0	0	0	0
rna-XR_001836564.2	0	0	0	0	0	0	0	0	0	0	0	0	0	0	0	0	0	0	0	0
rna-XR_005492737.1	0	0	0	0	0	0	0	0	0	0	0	0	0	0	0	0	0	0	0	0
rna-XR_005494024.1	0	0	0	0	0	0	0	0	0	0	0	0	0	0	0	0	0	0	0	0
rna-XR_005490303.1	0	1	0	0	0	0	0	0	0	0	0	0	0	0	0	0	0	0	0	0
rna-XR_005496708.1	0	0	0	0	0	0	0	0	0	0	0	0	0	0	0	0	0	0	0	0
rna-XR_005488127.1	0	0	0	0	0	0	0	0	0	0	0	0	0	0	0	0	0	0	0	0
rna-XR_005490186.1	7	11	9	2	6	5	6	2	13	18	3	0	2	1	0	1	0	5	3	1
rna-XR_005495710.1	0	0	0	0	0	0	0	0	0	0	0	0	0	0	0	0	0	0	0	0
rna-XR_005499802.1	0	0	0	0	0	0	0	0	0	0	0	0	0	0	0	0	0	0	0	0
rna-XR_005504045.1	0	0	0	0	0	0	0	0	0	0	0	0	0	0	0	0	0	0	0	0
rna-XR_005501022.1	0	0	0	0	0	0	0	0	0	0	0	0	0	0	0	0	0	0	0	0
rna-XR_591090.3	0	0	0	0	0	0	0	0	0	0	0	0	0	0	0	0	0	0	0	0
rna-XR_005497380.1	0	0	0	0	0	0	0	0	0	0	0	0	0	0	0	0	0	0	0	0
rna-XR_005503683.1	0	0	0	0	0	0	0	0	0	0	0	0	0	0	0	0	0	0	0	0
rna-XR_005494157.1	0	0	0	0	0	0	0	0	0	0	0	0	0	0	0	0	0	0	0	0
rna-XR_005495128.1	0	0	0	0	0	0	0	0	0	0	0	0	0	0	0	0	0	0	0	0
rna-XR_005497789.1	8	44	4	26	6	10	11	6	11	4	23	10	5	12	6	0	3	20	19	14
rna-XR_005486938.1	0	0	0	0	0	0	0	0	0	0	0	0	0	0	0	0	0	0	0	0
rna-XR_005498127.1	0	0	0	0	0	0	0	0	0	0	0	0	0	0	0	0	0	0	0	0
rna-XR_005501155.1	0	0	0	0	0	0	0	0	0	0	0	0	0	0	0	0	0	0	0	0
rna-XR_005492724.1	0	0	0	0	0	0	0	0	0	0	0	0	0	0	0	0	0	0	0	0
rna-XR_005494264.1	0	0	0	0	0	0	0	0	0	0	0	0	0	0	0	0	0	0	0	0
rna-XR_005492581.1	0	0	0	0	0	0	0	0	0	0	0	0	0	0	0	0	0	0	0	0
rna-XR_005494407.1	0	0	1	0	0	0	0	0	2	0	2	0	1	0	0	1	1	0	1	0
rna-XR_005497429.1	0	0	0	0	0	0	0	0	0	0	0	0	0	0	0	0	0	0	0	0
rna-XR_005488114.1	0	1	2	1	2	7	0	0	1	1	0	2	5	0	0	0	0	0	0	0
rna-XR_005494011.1	0	0	0	0	0	0	0	0	0	0	0	0	0	0	0	0	0	0	0	0
rna-XR_005502976.1	0	0	0	0	0	0	0	0	0	0	0	0	0	0	0	0	0	0	0	0
rna-XR_005487371.1	0	0	0	0	0	0	0	0	0	0	0	0	0	0	0	0	0	0	0	0
rna-XR_357334.4	0	0	0	0	0	0	0	0	0	0	0	0	0	0	0	0	0	0	0	0
rna-XR_005487514.1	0	0	0	0	0	0	0	0	0	0	0	0	0	0	0	0	0	0	0	0
rna-XR_005488367.1	3	3	6	8	5	5	3	6	6	8	5	2	0	5	2	0	1	5	2	6
rna-XR_005486925.1	91	187	142	163	129	151	148	133	131	129	198	93	105	104	92	78	79	113	122	90
rna-XR_001842352.2	0	0	0	1	1	0	0	1	0	0	4	3	1	0	2	0	1	0	0	2
rna-XR_005493818.1	0	0	0	0	0	0	0	0	0	0	0	0	0	0	0	0	0	0	0	0
rna-XR_005503576.1	0	0	0	0	0	0	0	0	0	0	0	0	0	0	0	0	0	0	0	0
rna-XR_001839839.2	0	4	0	1	0	3	0	2	1	0	1	0	2	1	1	1	0	4	8	0
rna-XR_360149.4	0	0	0	0	0	0	0	0	0	0	0	0	0	0	0	0	0	0	0	0
rna-XR_005490329.1	0	0	0	0	0	0	0	0	0	0	0	0	0	0	0	0	0	0	0	0
rna-XR_001842485.2	0	0	0	0	0	0	0	0	0	0	0	0	0	0	0	0	0	0	0	0
rna-XR_005490160.1	0	0	0	0	0	0	0	0	0	0	0	0	0	0	0	0	0	0	0	0
rna-XR_005493302.1	0	0	0	0	0	0	0	0	0	0	0	0	0	0	0	0	0	0	0	0
rna-XR_005489088.1	0	0	0	0	0	0	0	0	0	0	0	0	0	0	0	0	0	0	0	0
rna-XR_358319.4	0	1	0	9	1	0	7	1	2	0	6	0	1	4	1	0	1	5	6	0
rna-XR_351076.4	0	0	0	0	0	0	0	0	0	0	0	0	0	0	0	0	0	0	0	0
rna-XR_005491992.1	0	0	0	0	0	0	0	0	0	0	0	0	0	0	0	0	0	0	0	0
rna-XR_005496828.1	0	0	0	0	0	0	0	0	0	0	0	0	0	0	0	0	0	0	0	0
rna-XR_005499089.1	0	0	0	0	0	0	0	0	0	0	0	0	0	0	0	0	0	0	0	0
rna-NR_027324.1	0	0	0	0	0	0	0	0	0	0	0	0	0	0	0	0	0	0	0	0
rna-XR_005488234.1	0	0	0	0	0	0	0	0	0	0	0	0	0	0	0	0	0	0	0	0
rna-XR_005500457.1	0	0	0	0	0	0	0	0	0	0	0	0	0	0	0	0	0	0	0	0
rna-XR_005502843.1	0	0	0	0	0	0	0	0	0	0	0	0	0	0	0	0	0	0	0	0
rna-XR_005504165.1	0	1	0	2	0	0	0	0	0	0	0	0	0	0	0	0	0	1	0	0
rna-XR_005494131.1	4	5	3	1	3	2	3	6	3	5	1	0	4	1	0	3	1	5	1	4
rna-XR_005497260.1	0	0	0	0	0	0	0	0	0	0	0	0	0	0	0	0	0	0	0	0
rna-XR_005496948.1	0	0	0	0	0	0	0	0	0	0	0	0	0	0	0	0	0	0	0	0
rna-XR_005488091.1	0	0	0	0	0	0	0	0	0	0	0	0	0	0	0	0	0	0	0	0
rna-XR_005487501.1	0	6	11	25	4	1	7	15	4	5	10	6	4	2	10	5	11	6	0	10
rna-XR_001835735.2	79	196	65	69	90	89	89	54	82	53	230	33	127	43	43	40	39	150	140	30
rna-XR_005504032.1	0	0	0	0	0	0	0	0	0	0	0	0	0	0	0	0	0	0	0	0
rna-XR_005503696.1	0	0	0	0	0	0	0	0	0	0	0	0	0	0	0	0	0	0	0	0
rna-XR_593752.3	0	0	0	0	0	0	0	0	0	0	0	0	0	0	0	0	0	0	0	0
rna-XR_005501035.1	0	0	0	0	0	0	0	0	0	0	0	0	0	0	0	0	0	0	0	0
rna-XR_005494144.1	0	0	0	0	0	0	0	0	0	0	0	0	0	0	0	0	0	0	0	0
rna-XR_590525.3	0	0	1	0	0	0	0	0	0	0	0	0	0	0	0	0	0	0	0	0
rna-XR_005494397.1	0	0	0	0	0	0	0	0	0	0	0	0	0	0	0	0	0	0	0	0
rna-XR_005488247.1	0	0	0	0	0	0	0	0	0	0	0	0	0	0	0	0	0	0	0	0
rna-XR_005497549.1	0	0	0	0	0	0	0	0	0	0	0	0	0	0	0	0	0	0	0	0
rna-XR_595074.3	0	0	0	0	0	0	0	0	0	0	0	0	0	0	0	0	0	0	0	0
rna-XR_001840910.2	0	0	0	0	1	0	0	0	0	0	0	0	0	0	0	0	0	0	0	0
rna-XR_005501168.1	0	0	0	0	0	0	0	0	0	0	0	0	0	0	0	0	0	0	0	0
rna-XR_005493555.1	0	0	0	0	0	0	0	0	0	0	0	0	0	0	0	0	0	0	0	0
rna-XR_005498114.1	0	0	0	0	0	0	0	0	0	0	0	0	0	0	0	0	0	0	0	0
rna-XR_005502963.1	19	6	17	11	40	56	56	16	10	13	7	4	1	8	4	5	7	1	2	12
rna-XR_005505029.1	27	36	18	1	27	13	28	16	13	13	10	2	14	0	2	0	2	7	25	3
rna-XR_001837288.2	0	0	0	0	0	0	0	0	0	0	0	0	0	0	0	0	0	0	0	0
rna-XR_005497416.1	0	0	0	0	0	0	0	0	0	0	0	0	0	0	0	0	0	0	0	0
rna-XR_005503719.1	0	0	0	0	0	0	0	0	0	0	0	0	0	0	0	0	0	0	0	0
rna-XR_005490449.1	0	0	0	0	0	0	0	0	0	0	0	0	0	0	0	0	0	0	0	0
rna-XR_001841632.2	0	0	0	0	0	0	0	0	0	0	0	0	0	0	0	0	0	0	0	0
rna-XR_005493422.1	0	0	0	0	0	0	0	0	0	0	0	0	0	0	0	0	0	0	0	0
rna-XR_005487491.1	6	3	2	2	4	0	8	0	3	13	0	0	1	0	0	0	0	0	1	0
rna-XR_005490040.1	0	0	0	0	0	0	0	0	0	0	0	0	0	0	0	0	0	0	0	0
rna-XR_005499445.1	0	0	0	0	0	0	0	0	0	0	0	0	0	0	0	0	0	0	0	0
rna-XR_005496947.1	0	0	0	0	0	0	0	0	0	0	0	0	0	0	0	0	0	0	0	0
rna-XR_005499698.1	0	0	0	0	0	0	0	0	0	0	0	0	0	0	0	0	0	0	0	0
rna-XR_001841155.2	0	0	0	0	0	0	0	0	0	0	0	0	0	0	0	0	0	0	0	0
rna-XR_005504031.1	0	0	0	0	0	0	0	0	0	0	0	0	0	0	0	0	0	0	0	0
rna-XR_005491500.1	0	0	0	0	0	0	0	0	0	0	0	0	0	0	0	0	0	0	0	0
rna-XR_005502379.1	1	0	0	1	1	0	1	0	0	4	1	0	0	0	0	0	0	0	0	0
rna-XR_001837908.2	0	0	0	0	0	0	0	0	0	0	0	0	0	0	0	0	0	0	0	0
rna-XR_001839550.2	0	0	0	0	0	0	0	0	0	0	0	0	0	0	0	0	0	0	0	0
rna-XR_005494779.1	0	0	0	0	0	0	0	0	0	0	0	0	0	0	0	0	0	0	0	0
rna-XR_005491753.1	27	42	61	101	48	54	56	47	39	12	46	36	34	49	25	32	29	39	30	27
rna-XR_005503800.1	0	0	0	0	0	0	0	0	0	0	0	0	0	0	0	0	0	0	0	0
rna-XR_592801.3	0	0	0	0	0	1	0	0	0	0	0	0	0	0	0	0	0	0	0	0
rna-XR_005488474.1	0	0	0	0	0	0	0	0	0	0	0	0	0	0	0	0	0	0	0	0
rna-XR_005494646.1	11	19	1	8	5	8	6	3	7	16	9	1	1	4	0	2	3	11	12	1
rna-XR_005488101.1	3	39	2	14	4	1	5	10	5	5	34	9	26	7	4	4	4	22	33	3
rna-XR_005502259.1	0	0	0	0	0	0	0	0	0	0	0	0	0	0	0	0	0	0	0	0
rna-XR_593010.3	0	0	0	0	0	0	0	0	0	0	0	0	0	0	0	0	0	0	0	0
rna-XR_005494250.1	0	0	0	0	0	0	0	0	0	0	0	0	0	0	0	0	0	0	0	0
rna-XR_005497046.1	0	0	0	0	0	0	0	0	0	0	0	0	0	0	0	0	0	0	0	0
rna-XR_005494383.1	0	0	0	0	0	0	0	0	0	0	0	0	0	0	0	0	0	0	0	0
rna-XR_005497179.1	8	17	52	76	8	7	6	52	38	6	19	25	16	39	13	19	19	29	31	37
rna-XR_005499565.1	177	324	157	125	177	170	173	124	134	236	409	68	260	89	54	54	81	270	309	56
rna-XR_005504547.1	0	0	0	0	0	0	0	0	0	0	0	0	0	0	0	0	0	0	0	0
rna-XR_005504151.1	0	0	0	0	0	0	0	0	0	0	0	0	0	0	0	0	0	0	0	0
rna-XR_005488487.1	0	0	0	0	0	0	0	0	0	0	0	0	0	0	0	0	0	0	0	0
rna-XR_592814.3	0	0	0	0	0	0	0	0	0	0	0	0	0	0	0	0	0	0	0	0
rna-XR_005486329.1	0	0	0	0	0	0	0	0	0	0	0	0	0	0	0	0	0	0	0	0
rna-XR_005494406.1	0	0	0	0	0	0	0	0	0	0	0	0	0	0	0	0	0	0	0	0
rna-XR_005491490.1	65	101	54	31	56	84	87	29	41	69	101	3	22	22	9	4	17	51	37	6
rna-XR_005502246.1	0	0	0	0	0	0	0	0	0	0	0	0	0	0	0	0	0	0	0	0
rna-XR_005494263.1	0	0	0	0	0	0	0	0	0	0	0	0	0	0	0	0	0	0	0	0
rna-XR_595431.3	0	0	0	0	0	0	0	0	0	0	0	0	0	0	0	0	0	0	0	0
rna-XR_005499325.1	0	0	0	0	0	0	0	0	0	0	0	0	0	0	0	0	0	0	0	0
rna-XR_005496814.1	12	7	9	1	27	23	24	10	12	8	4	0	0	0	0	0	0	2	2	1
rna-XR_005494909.1	0	0	0	0	0	0	0	0	0	0	0	0	0	0	0	0	0	0	0	0
rna-XR_597710.3	0	0	0	0	0	0	0	0	0	0	0	0	0	0	0	0	0	0	0	0
rna-XR_005499458.1	0	0	0	0	0	0	0	0	0	0	0	0	0	0	0	0	0	0	0	0
rna-XR_005499708.1	0	0	0	0	0	0	0	0	0	0	0	0	0	0	0	0	0	0	0	0
rna-XR_005488221.1	0	0	0	0	0	0	0	0	0	0	0	0	0	0	0	0	0	0	0	0
rna-XR_005499685.1	0	0	0	0	0	0	0	0	0	0	0	0	0	0	0	0	0	0	0	0
rna-XR_351075.2	0	0	0	0	0	0	0	0	0	0	0	0	0	0	0	0	0	0	0	0
rna-XR_005492007.1	0	0	0	0	0	0	0	0	0	0	0	0	0	0	0	0	0	0	0	0
rna-XR_005494899.1	0	0	0	0	0	0	0	0	0	0	0	0	0	0	0	0	0	0	0	0
rna-XR_146366.5	0	0	0	0	0	0	0	0	0	0	0	0	0	0	0	0	0	0	0	0
rna-XR_005488354.1	0	0	0	0	0	0	0	0	0	0	0	0	0	0	0	0	0	0	0	0
rna-XR_355643.4	0	0	0	0	0	0	0	0	0	0	0	0	0	0	0	0	0	0	2	0
rna-XR_001837512.2	0	0	0	0	0	0	0	0	0	0	0	0	0	0	0	0	0	0	0	0
rna-XR_005491993.1	0	0	0	0	0	0	0	0	0	0	0	0	0	0	0	0	0	0	0	0
rna-XR_592791.3	0	0	0	0	0	0	0	0	0	0	0	0	0	0	0	0	0	0	0	0
rna-XR_005499182.1	0	0	0	0	0	0	0	2	0	0	0	0	0	0	0	0	0	0	0	0
rna-XR_005496791.1	3	2	4	0	3	8	10	1	0	9	3	0	0	0	0	0	1	2	1	0
rna-XR_005506311.1	0	0	0	0	0	0	0	0	0	0	0	0	0	0	0	0	0	0	0	0
rna-XR_145872.4	1	0	0	4	5	0	0	1	4	0	7	3	0	1	3	0	3	11	1	7
rna-XR_005490066.1	0	0	0	0	0	0	0	0	0	0	0	0	0	0	0	0	0	0	0	0
rna-XR_005491909.1	369	629	260	148	342	404	406	227	256	478	542	56	503	130	80	82	82	489	571	82
rna-XR_005499195.1	0	0	0	0	0	0	0	0	0	0	0	0	0	0	0	0	0	0	0	0
rna-XR_005503813.1	6	27	8	5	7	3	4	4	0	5	40	0	16	0	3	1	5	20	25	1
rna-XR_005502019.1	0	0	0	0	1	0	0	0	0	0	0	0	0	0	0	0	0	0	0	0
rna-XR_005497033.1	108	249	110	128	72	85	97	96	123	131	328	46	183	66	68	52	71	212	231	54
rna-XR_005497286.1	0	0	0	0	0	0	0	0	0	0	0	0	0	0	0	0	0	0	0	0
rna-XR_001839800.2	0	0	0	0	0	0	0	0	0	0	0	0	0	0	0	0	0	0	0	0
rna-XR_005503670.1	0	0	0	0	0	0	0	0	0	0	0	0	0	0	0	0	0	0	0	0
rna-XR_005490209.1	31	7	1	1	65	68	53	4	5	31	0	0	5	0	1	2	0	6	4	2
rna-XR_005488604.1	0	0	0	0	0	0	0	0	0	0	0	0	0	0	0	0	0	0	0	0
rna-XR_350724.4	0	0	0	0	0	0	0	0	0	0	0	0	0	0	0	0	0	0	0	0
rna-XR_005496934.1	0	0	0	0	0	0	0	0	0	3	0	0	0	0	0	0	0	0	0	0
rna-XR_005504787.1	0	0	0	0	0	0	0	0	0	0	0	0	0	0	0	0	0	0	0	0
rna-XR_005499552.1	152	276	100	47	181	206	205	81	107	209	206	22	141	28	29	18	25	155	218	37
rna-XR_005496432.1	0	0	0	0	0	0	0	0	0	0	0	0	0	0	0	0	0	0	0	0
rna-XR_005499205.1	0	0	0	0	0	0	0	0	0	0	0	0	0	0	0	0	0	0	0	0
rna-XR_005492487.1	0	0	0	0	0	0	0	0	0	0	0	0	0	0	0	0	0	0	0	0
rna-XR_005499828.1	0	0	0	0	0	0	0	0	0	0	0	0	0	0	0	0	0	0	0	0
rna-XR_005496801.1	0	1	0	0	0	0	0	0	0	0	1	0	0	0	0	0	0	0	1	0
rna-XR_005499062.1	0	0	0	0	0	0	0	0	0	0	0	0	0	0	0	0	0	0	0	0
rna-XR_355896.4	0	0	0	0	0	0	0	0	0	0	0	0	0	0	0	0	0	0	0	0
rna-XR_005490199.1	0	0	0	0	0	0	0	0	0	0	0	0	0	0	0	0	0	0	0	0
rna-XR_005499338.1	0	0	0	0	0	0	0	0	0	0	0	0	0	0	0	0	0	0	0	0
rna-NR_110641.1	0	0	0	0	0	0	0	0	0	0	0	0	0	0	0	0	0	0	0	0
rna-XR_005491740.1	0	5	1	3	1	0	1	2	2	0	1	3	0	0	0	0	1	0	0	0
rna-XR_001839920.2	0	0	0	0	0	0	0	0	0	0	0	0	0	0	0	0	0	0	0	0
rna-XR_593383.3	0	0	0	0	0	0	0	0	0	0	0	0	0	0	0	0	0	0	0	0
rna-XR_005497309.1	0	1	0	1	0	0	0	1	0	0	0	0	0	0	0	1	2	3	0	0
rna-XR_357824.4	0	0	0	0	0	0	0	0	0	0	0	0	0	0	0	0	0	0	0	0
rna-XR_005503790.1	0	0	0	0	0	0	0	0	0	0	0	0	0	0	0	0	0	0	0	0
rna-XR_005496445.1	0	0	0	0	0	0	0	0	0	0	0	0	0	0	0	0	0	0	0	0
rna-XR_005496698.1	7	18	100	232	12	13	18	84	128	7	33	64	11	155	123	115	134	16	11	143
rna-XR_005494659.1	327	339	454	416	495	558	536	360	445	487	226	266	126	503	318	336	336	146	171	475
rna-XR_005499815.1	0	1	0	4	3	4	2	3	0	0	2	1	1	1	2	1	1	1	3	1
rna-XR_005499672.1	0	0	0	0	0	0	0	0	0	0	0	0	0	0	0	0	0	0	0	0
rna-XR_005491886.1	0	0	0	0	0	0	0	0	0	0	0	0	0	0	0	0	0	0	0	0
rna-XR_005499075.1	0	0	0	0	0	0	0	0	0	0	0	0	0	0	0	0	0	0	0	0
rna-XR_005503946.1	0	0	0	0	0	0	0	0	0	0	0	0	0	0	0	0	0	0	0	0
rna-XR_005488341.1	0	0	0	0	0	0	0	0	0	0	0	0	0	0	0	0	0	0	0	0
rna-XR_005494370.1	0	0	0	0	0	0	0	0	0	0	0	0	0	0	0	0	0	0	0	0
rna-XR_005486796.1	0	0	0	0	0	0	0	0	0	0	0	0	0	0	0	0	0	0	0	0
rna-XR_005486819.1	0	0	0	0	0	0	0	0	0	0	0	0	0	0	0	0	0	0	0	0
rna-XR_001837382.2	0	0	0	0	0	0	0	0	0	0	0	0	0	0	0	0	0	0	0	0
rna-XR_005490079.1	3	2	1	7	0	0	4	0	0	1	1	5	5	1	0	4	3	4	4	5
rna-XR_005501262.1	0	0	0	0	0	0	0	0	0	0	0	0	0	0	0	0	0	0	0	0
rna-XR_001837658.2	0	0	0	0	0	0	0	0	0	0	0	0	0	0	0	0	0	0	0	0
rna-XR_005497299.1	0	0	0	0	0	0	0	0	0	0	0	0	0	0	0	0	0	0	0	0
rna-XR_005502006.1	0	0	0	0	0	0	0	0	0	0	0	0	0	0	0	0	0	0	0	0
rna-XR_005504667.1	0	0	0	0	0	0	0	0	0	0	0	0	0	0	0	0	0	0	0	0
rna-XR_597110.3	0	0	0	0	0	0	0	0	0	0	0	0	0	0	0	0	0	0	0	0
rna-XR_005488617.1	0	0	0	0	0	0	0	0	0	0	0	0	0	0	0	0	0	0	0	0
rna-XR_005496312.1	0	0	0	0	0	0	0	0	0	0	0	0	0	0	0	0	0	0	0	0
rna-XR_005502869.1	0	0	0	0	0	0	0	0	0	0	0	0	0	0	0	0	0	0	0	0
rna-XR_005492474.1	0	0	0	0	0	0	0	0	0	0	0	0	0	0	0	0	0	0	0	0
rna-XR_005499218.1	0	0	0	0	0	0	0	0	0	0	0	0	0	0	0	0	0	0	0	0
rna-XR_001841405.2	0	0	0	0	0	0	0	0	0	0	0	0	0	0	0	0	0	0	0	0
rna-XR_005502139.1	0	0	0	0	0	0	0	0	0	0	0	0	0	0	0	0	0	0	0	0
rna-XR_005506061.1	0	0	0	0	0	0	0	0	0	0	0	0	0	0	0	0	0	0	0	0
rna-XR_005502473.1	0	0	0	0	0	0	0	0	0	0	0	0	0	0	0	0	0	0	0	0
rna-XR_005494740.1	0	0	0	0	0	0	0	0	0	0	0	0	0	0	0	0	0	0	0	0
rna-XR_005491406.1	0	0	0	0	0	0	0	0	0	0	0	0	0	0	0	0	0	0	0	0
rna-XR_005500790.1	0	0	0	0	0	0	0	0	0	0	0	0	0	0	0	0	0	0	0	0
rna-XR_005501405.1	0	0	0	0	0	0	0	0	0	0	0	0	0	0	0	0	0	0	0	0
rna-XR_005502220.1	0	0	0	0	0	0	0	0	0	0	0	0	0	0	0	0	0	0	0	0
rna-XR_005494993.1	0	0	0	0	0	0	0	0	0	0	0	0	0	0	0	0	0	0	0	0
rna-XR_005498977.1	0	0	0	0	0	0	0	0	0	0	0	0	0	0	0	0	0	0	0	0
rna-XR_005491263.1	49	111	169	389	162	160	175	125	172	73	150	121	81	168	118	95	134	113	100	141
rna-XR_001838366.2	4	0	1	0	0	0	0	0	0	0	1	0	0	0	0	0	0	0	2	1
rna-XR_005498724.1	0	0	0	0	0	0	0	0	0	0	0	0	0	0	0	0	0	0	0	0
rna-XR_590023.3	0	0	0	0	0	0	0	0	0	0	0	0	0	0	0	0	0	0	0	0
rna-XR_001840291.2	0	0	0	0	0	1	0	1	0	0	0	0	0	0	0	0	0	0	4	0
rna-XR_005496205.1	0	0	0	0	0	0	0	0	0	0	0	0	0	0	0	0	0	0	0	0
rna-XR_005496458.1	0	0	0	0	0	0	0	0	0	0	0	0	0	0	0	0	0	0	0	0
rna-XR_594843.3	3	9	0	1	0	1	4	1	0	0	1	0	2	0	0	0	0	0	3	0
rna-XR_005489338.1	0	2	2	3	0	0	1	3	1	0	0	0	0	0	0	1	0	0	0	0
rna-XR_005504917.1	0	0	0	0	0	0	0	0	0	0	0	0	0	0	0	0	0	0	0	0
rna-XR_005504641.1	0	0	0	0	0	0	0	0	0	0	0	0	0	0	0	0	0	0	0	0
rna-XR_005500800.1	0	0	0	0	0	0	0	0	0	0	0	0	0	0	0	0	0	0	0	0
rna-XR_005506324.1	0	0	0	0	0	0	0	0	0	0	0	0	0	0	0	0	0	0	0	0
rna-XR_005495367.1	0	0	0	0	0	0	0	0	0	0	0	0	0	0	0	0	0	0	0	0
rna-XR_005494873.1	0	0	0	0	0	0	0	0	0	0	0	0	0	0	0	0	0	0	0	0
rna-XR_005496325.1	0	0	0	0	0	0	0	0	0	0	0	0	0	0	0	0	0	0	0	0
rna-XR_592577.3	0	0	0	0	0	0	0	0	0	0	0	0	0	0	0	0	0	0	0	0
rna-XR_594963.3	0	0	0	0	0	0	0	0	0	0	0	0	0	0	0	0	0	0	0	0
rna-XR_005502340.1	0	0	0	0	0	0	0	0	0	0	0	0	2	1	0	0	0	0	0	0
rna-XR_005504774.1	0	0	0	0	0	0	0	0	1	0	0	1	0	0	0	0	0	0	0	0
rna-XR_005500933.1	0	0	0	0	0	0	0	0	0	0	0	0	0	0	0	0	0	0	0	0
rna-XR_005492354.1	0	0	0	0	0	0	0	0	0	0	0	0	0	0	0	0	0	0	0	0
rna-XR_005491383.1	0	0	2	0	1	0	0	0	1	0	0	0	1	0	0	0	0	0	1	0
rna-XR_005502749.1	0	0	0	0	0	0	0	0	0	0	0	0	0	0	0	0	0	0	0	0
rna-XR_592444.3	0	0	0	0	0	0	0	0	0	0	0	0	0	0	0	0	0	0	0	0
rna-XR_005493066.1	0	0	0	0	0	0	0	0	0	0	0	0	0	0	0	0	0	0	0	0
rna-XR_005498857.1	0	0	0	0	0	0	0	0	0	0	0	0	0	0	0	0	0	0	0	0
rna-XR_005504654.1	0	0	0	0	0	0	0	0	0	0	0	0	0	0	0	0	0	0	0	0
rna-XR_592564.3	0	0	0	0	0	0	0	0	0	0	0	0	0	0	0	0	0	0	0	0
rna-XR_005496338.1	0	0	0	0	0	0	0	0	0	0	0	0	0	0	0	0	0	0	0	0
rna-XR_005486280.1	0	0	0	0	0	0	0	0	0	0	0	0	0	0	0	0	0	0	0	0
rna-XR_596298.3	0	0	0	0	0	0	0	0	0	0	0	0	0	0	0	0	0	0	0	0
rna-XR_005489458.1	0	0	0	0	0	0	3	0	0	0	0	0	0	0	0	0	0	0	0	0
rna-XR_005498461.1	0	0	0	0	0	0	0	0	0	0	0	0	0	0	0	0	0	0	0	0
rna-XR_005502353.1	0	0	0	0	0	0	0	0	0	0	0	0	0	0	0	0	0	0	0	0
rna-XR_005493209.1	0	0	0	0	0	0	0	0	0	0	0	0	0	0	0	0	0	0	0	0
rna-XR_005498964.1	0	0	0	0	0	0	0	0	0	0	0	0	0	0	0	0	0	0	0	0
rna-XR_005500920.1	0	0	0	0	0	0	0	0	0	0	0	0	0	0	0	0	0	0	0	0
rna-XR_005505629.1	0	2	0	1	0	1	1	1	1	1	0	0	0	0	1	0	0	3	0	0
rna-XR_005495487.1	0	0	0	0	0	0	0	0	0	0	0	0	0	0	0	0	0	0	0	0
rna-XR_005491396.1	0	0	0	0	0	0	0	0	0	0	0	0	0	0	0	0	0	0	0	0
rna-XR_005501382.1	0	0	0	0	0	0	0	0	0	0	0	0	0	0	0	0	0	0	0	0
rna-XR_005500550.1	0	0	0	0	0	0	0	0	0	0	0	0	0	0	0	0	0	0	0	0
rna-XR_005496182.1	2	1	6	0	30	13	22	4	3	8	0	0	0	0	1	0	0	2	0	0
rna-XR_001839337.2	0	0	10	1	0	0	0	3	0	0	4	2	0	8	5	5	10	0	0	2
rna-XR_005506074.1	1	8	2	15	0	1	2	6	13	1	7	2	8	4	5	2	8	5	13	4
rna-XR_005493912.1	0	1	3	1	0	0	1	1	1	4	2	0	0	0	0	0	1	1	0	3
rna-XR_001839061.2	0	0	0	0	0	0	0	0	0	0	0	0	0	0	0	0	0	0	0	0
rna-XR_005491899.1	3	1	0	0	3	1	0	3	0	6	1	0	1	1	0	0	0	2	1	0
rna-XR_005493186.1	0	0	0	0	0	0	0	0	0	0	0	0	0	0	0	0	0	0	0	0
rna-XR_005498737.1	0	0	0	0	0	0	0	0	0	0	0	0	0	0	0	0	0	0	0	0
rna-XR_358412.4	0	0	0	0	0	1	0	0	0	0	0	0	0	0	0	0	0	0	0	0
rna-XR_001836946.2	0	0	0	0	0	0	0	0	0	0	0	0	0	0	0	0	0	0	0	0
rna-XR_005494860.1	0	0	0	0	0	0	0	0	0	0	0	0	0	0	0	0	0	0	0	0
rna-XR_005488581.1	0	0	0	0	0	0	0	0	0	0	0	0	0	0	0	0	0	0	0	0
rna-XR_005492101.1	0	0	0	0	0	0	0	0	0	0	0	0	0	0	0	0	0	0	0	0
rna-XR_001842019.2	0	0	0	0	0	1	0	0	0	0	0	0	0	0	0	0	0	0	0	0
rna-XR_005491130.1	0	0	0	0	0	0	0	0	0	0	0	0	0	0	0	0	0	0	0	0
rna-XR_005489325.1	0	0	0	0	0	0	0	0	0	0	0	0	0	0	0	0	0	0	0	0
rna-XR_005504881.1	0	0	0	0	0	0	0	0	0	0	0	0	0	0	0	0	0	0	0	0
rna-XR_005494886.1	2	0	0	0	0	0	0	0	0	0	0	0	0	0	0	0	0	0	0	0
rna-XR_005494633.1	1	1	9	0	4	10	8	2	3	8	1	0	1	0	1	0	0	0	1	0
rna-XR_005495354.1	0	0	0	0	0	0	0	0	0	0	0	0	0	0	0	0	0	0	0	0
rna-XR_597136.3	0	0	0	0	0	0	0	0	0	0	0	0	0	0	0	0	0	0	0	0
rna-XR_005487024.1	0	0	0	0	0	0	0	0	0	0	0	0	0	0	0	0	0	0	0	0
rna-XR_005502509.1	0	0	0	0	0	0	0	0	0	0	0	0	0	0	0	0	0	0	0	0
rna-XR_005492367.1	2	3	4	1	0	0	1	0	0	7	1	0	0	1	3	0	0	0	0	0
rna-XR_005501512.1	0	0	0	0	0	0	0	0	0	0	0	0	0	0	0	0	0	0	0	0
rna-XR_005506217.1	0	0	0	0	0	0	0	0	0	0	0	0	0	0	0	0	0	0	0	0
rna-XR_005491370.1	0	0	0	0	0	0	0	0	0	0	0	0	0	0	0	0	0	0	0	0
rna-XR_005500826.1	0	0	0	0	0	0	0	0	0	0	0	0	0	0	0	0	0	0	0	0
rna-XR_005487157.1	0	0	0	0	0	0	0	0	0	0	0	0	0	0	0	0	0	0	0	0
rna-XR_005488724.1	0	0	0	0	0	0	0	0	0	0	0	0	0	0	0	0	0	0	0	0
rna-XR_005491250.1	0	0	0	0	0	0	0	0	0	0	0	0	0	0	0	0	0	0	0	0
rna-XR_001842842.2	0	0	0	0	0	0	0	0	0	0	0	0	0	0	0	0	0	0	0	0
rna-XR_005489445.1	0	0	0	3	3	0	0	0	0	0	1	0	0	0	0	1	0	0	0	0
rna-XR_001841168.2	0	1	0	0	0	0	0	0	0	0	0	0	0	0	0	0	0	0	0	0
rna-XR_005499432.1	0	0	0	0	0	0	0	0	0	0	0	0	0	0	0	0	0	0	0	0
rna-XR_005502113.1	0	0	0	0	0	0	0	0	0	0	0	0	0	0	0	0	0	0	0	0
rna-XR_005505616.1	0	0	0	0	0	0	0	0	0	0	0	0	0	0	0	0	0	0	0	0
rna-XR_362153.4	0	0	0	0	0	0	0	0	0	0	0	0	0	0	0	0	0	0	0	0
rna-XR_001836790.2	0	0	0	1	1	1	1	0	1	0	2	0	0	1	0	0	0	1	1	1
rna-XR_005492091.1	0	0	0	0	1	0	0	0	0	0	3	0	0	0	1	0	0	0	0	0
rna-XR_593156.3	0	0	0	0	0	0	0	0	0	0	0	0	0	0	0	0	0	0	0	0
rna-XR_005486303.1	0	0	0	0	0	0	0	0	0	0	0	0	0	0	0	0	0	0	0	0
rna-XR_005504904.1	0	0	0	0	0	0	0	0	0	0	0	0	0	0	0	0	0	0	0	0
rna-XR_597016.3	0	0	0	0	0	0	0	0	0	0	0	0	0	0	0	0	0	0	0	0
rna-XR_005496195.1	0	0	0	0	0	0	0	0	0	0	0	0	0	0	0	0	0	0	0	0
rna-XR_005502499.1	0	0	0	0	0	0	0	0	0	0	0	0	0	0	0	0	0	0	0	0
rna-XR_593023.3	0	0	0	0	0	0	0	0	0	0	0	0	0	0	0	0	0	0	0	0
rna-XR_005504761.1	0	0	0	0	0	0	0	0	0	0	0	0	0	0	0	0	0	0	0	0
rna-XR_005506181.1	0	0	0	0	0	0	0	0	0	0	0	0	0	0	0	0	0	0	0	0
rna-XR_005502090.1	0	0	0	0	0	0	0	0	0	0	0	0	0	0	0	0	0	0	0	0
rna-XR_005498711.1	0	0	0	0	0	0	0	0	0	0	1	0	0	0	0	0	0	0	0	0
rna-XR_005491779.1	23	79	21	30	10	16	13	7	14	10	51	13	62	16	17	1	6	54	44	11
rna-XR_005500670.1	0	0	0	1	0	0	0	0	0	0	0	0	0	0	0	0	0	3	1	0
rna-XR_005489312.1	0	0	0	0	0	0	0	0	0	0	0	0	0	0	0	0	0	0	0	0
rna-XR_005495617.1	1	4	1	3	11	7	4	2	4	0	2	0	2	0	0	0	0	1	4	0
rna-XR_592457.3	0	0	0	0	0	0	0	0	0	0	0	0	0	0	0	0	0	0	0	0
rna-XR_005499578.1	0	0	0	0	0	0	0	0	0	0	0	0	0	0	0	0	0	0	0	0
rna-XR_005493079.1	0	0	0	0	0	0	0	0	0	0	0	0	0	0	0	0	0	0	0	0
rna-XR_005486316.1	0	0	0	0	0	0	0	0	0	0	0	0	0	0	0	0	0	0	0	0
rna-XR_005502233.1	0	0	0	0	0	0	0	0	0	0	0	0	0	0	0	0	0	0	0	0
rna-XR_351432.4	0	0	0	0	0	0	0	0	0	0	0	0	0	0	0	0	0	0	0	0
rna-XR_005504894.1	0	0	0	0	0	0	0	0	0	0	0	0	0	0	0	0	0	0	0	0
rna-XR_005490782.1	0	0	0	0	0	0	0	0	0	0	0	0	0	0	0	0	0	0	0	0
rna-XR_005486293.1	0	0	0	0	0	0	0	0	0	0	0	0	0	0	0	0	0	0	0	0
rna-XR_005505736.1	290	573	315	323	268	305	312	310	318	222	637	126	422	173	145	110	168	500	524	144
rna-XR_005495341.1	0	0	0	0	0	0	0	0	0	0	0	0	0	0	0	0	0	0	0	0
rna-XR_005500946.1	0	0	0	0	0	0	0	0	0	0	0	0	0	0	0	0	0	0	0	0
rna-XR_005506204.1	0	0	0	0	0	0	0	0	0	0	0	0	0	0	0	0	0	0	0	0
rna-XR_005487037.1	0	0	0	0	0	0	0	0	0	0	0	0	0	0	0	0	0	0	0	0
rna-XR_005499312.1	0	0	0	0	0	0	0	0	0	0	0	0	0	0	0	0	0	1	0	0
rna-XR_001838629.2	0	0	0	0	0	0	0	0	0	0	0	0	0	0	0	0	0	0	0	0
rna-XR_005502366.1	0	0	0	0	0	0	0	0	0	0	0	0	0	0	0	0	0	0	0	0
rna-XR_001840434.2	0	0	0	0	0	0	0	0	0	0	0	0	0	0	0	0	0	0	0	0
rna-XR_005495474.1	0	0	0	0	0	0	0	0	0	0	0	0	0	0	0	0	0	0	0	0
rna-XR_005488711.1	0	0	0	0	0	0	0	0	0	0	0	0	0	0	0	0	0	0	0	0
rna-XR_005505869.1	0	0	0	0	0	0	0	0	0	0	0	0	0	0	0	0	0	0	0	0
rna-XR_005500813.1	0	0	0	0	0	0	0	0	0	0	0	0	0	0	0	0	0	0	0	0
rna-XR_005496218.1	0	0	0	0	0	0	0	0	0	0	0	0	0	0	0	0	0	0	0	0
rna-XR_005505242.1	0	0	0	0	0	0	0	0	0	0	0	0	0	0	0	0	0	0	0	0
rna-XR_352307.4	0	0	0	0	0	0	0	0	0	0	0	0	0	0	0	0	0	0	0	0
rna-XR_005500937.1	0	0	0	0	0	0	0	0	0	0	0	0	0	0	0	0	0	0	0	0
rna-XR_005500794.1	0	0	0	0	0	0	0	0	0	0	0	0	0	0	0	0	0	0	0	0
rna-XR_005496198.1	0	0	0	0	0	0	0	0	0	0	0	0	0	0	0	0	0	0	0	0
rna-XR_005500541.1	0	0	0	0	0	0	0	0	0	0	0	0	0	0	0	0	0	0	0	0
rna-XR_005502590.1	12	14	11	7	10	6	14	14	14	3	20	10	11	7	1	8	5	21	14	3
rna-XR_005502853.1	0	0	0	0	0	0	0	0	0	0	0	0	0	0	0	0	0	0	0	0
rna-XR_005505603.1	0	0	0	0	0	0	0	0	0	0	0	0	0	0	0	0	0	0	0	0
rna-XR_005486900.1	0	0	0	0	0	0	0	0	0	0	0	0	0	0	0	0	0	0	0	0
rna-NR_036617.1	0	2	2	0	1	1	0	0	0	0	0	0	2	0	0	0	1	12	9	0
rna-XR_005495846.1	4	7	4	6	2	5	9	1	4	4	4	0	5	1	1	1	1	6	17	1
rna-XR_005487252.1	0	0	0	0	0	0	0	0	0	0	0	0	0	0	0	0	0	0	0	0
rna-XR_005505856.1	0	0	0	0	0	0	0	0	0	0	0	0	0	0	0	0	0	0	0	0
rna-XR_005506088.1	0	0	0	0	0	0	0	0	0	0	0	0	0	0	0	0	0	0	0	0
rna-XR_005490686.1	0	0	0	0	0	0	0	0	0	0	0	0	0	0	0	0	0	0	0	0
rna-XR_005493436.1	0	0	0	0	0	0	0	0	0	0	0	0	0	0	0	0	0	0	0	0
rna-XR_005490433.1	21	43	17	25	35	58	29	10	29	19	45	8	28	16	12	8	11	27	21	16
rna-XR_360625.4	0	0	0	0	0	0	0	0	0	0	0	0	0	0	0	0	0	0	0	0
rna-XR_005502733.1	2	12	5	4	16	18	15	8	10	4	9	3	18	5	4	7	6	8	9	9
rna-XR_001836567.2	0	0	0	0	0	0	0	0	0	0	0	0	0	0	0	0	0	0	0	0
rna-XR_005487132.1	0	1	0	0	1	0	0	3	3	0	0	0	0	0	0	0	0	0	0	0
rna-XR_005493160.1	0	0	0	0	0	0	0	0	0	0	0	0	0	0	0	0	0	0	0	0
rna-XR_005495713.1	176	206	149	27	259	292	256	127	127	167	82	9	62	10	15	5	9	44	50	7
rna-XR_001838350.2	0	0	0	0	0	0	0	0	0	0	0	0	0	3	0	0	0	0	0	0
rna-XR_005493556.1	0	0	0	0	0	0	0	0	0	0	0	0	0	0	0	0	0	0	0	0
rna-XR_005505989.1	0	0	0	0	0	0	0	0	0	0	0	0	0	0	0	0	0	0	0	0
rna-XR_005490300.1	0	0	0	0	0	0	0	0	0	0	1	0	0	0	0	0	0	0	0	0
rna-XR_005500661.1	0	0	0	0	0	0	0	0	0	0	0	0	0	0	0	0	0	0	0	0
rna-XR_005487528.1	2	2	2	0	0	0	3	0	0	0	1	0	0	0	0	0	0	0	0	0
rna-XR_591855.3	0	0	0	0	0	0	0	0	0	0	0	0	0	0	0	0	0	0	0	0
rna-XR_005495450.1	0	0	0	0	0	0	0	0	0	0	0	0	0	0	0	0	0	0	0	0
rna-XR_005502470.1	0	0	0	0	0	0	1	0	0	0	0	1	0	0	0	0	0	0	0	0
rna-XR_005504880.1	0	0	0	0	0	0	0	0	0	0	0	0	0	0	0	0	0	0	0	0
rna-XR_005495726.1	0	0	0	0	0	0	0	0	0	0	0	0	0	0	0	0	0	0	0	0
rna-XR_005490170.1	4	1	0	0	3	8	12	6	1	1	1	0	1	1	0	0	0	3	1	0
rna-XR_591975.3	0	0	0	0	0	0	0	0	0	0	0	0	0	0	0	0	0	0	0	0
rna-XR_005497993.1	0	0	0	0	0	0	0	0	0	0	0	0	0	0	0	0	0	0	0	0
rna-XR_591722.3	0	3	0	0	0	1	2	0	2	1	4	0	0	0	0	1	0	5	1	0
rna-XR_001840448.2	0	0	0	0	0	1	1	4	1	0	2	0	0	1	0	2	0	0	0	1
rna-XR_005487372.1	0	0	0	0	0	0	0	0	0	0	0	0	0	0	0	0	0	0	0	0
rna-XR_005498377.1	0	0	0	0	0	0	0	0	0	0	0	0	0	0	0	0	0	0	0	0
rna-XR_005502973.1	0	0	0	0	0	0	0	0	0	0	0	0	0	0	0	0	0	0	0	0
rna-XR_005505723.1	0	0	0	0	0	0	0	0	0	0	0	0	0	0	0	0	0	0	0	0
rna-XR_005493569.1	0	0	0	0	0	0	0	0	0	0	0	0	0	0	0	0	0	0	0	0
rna-XR_005505122.1	0	0	0	0	0	0	0	0	0	0	0	0	0	0	0	0	0	0	0	0
rna-XR_005487515.1	7	15	5	2	14	14	11	4	3	7	2	2	2	0	0	1	0	3	2	0
rna-XR_005493280.1	14	39	14	8	18	11	19	5	13	22	20	3	16	5	3	3	3	18	13	5
rna-XR_005503468.1	0	0	0	0	0	0	0	0	0	0	0	0	0	0	0	0	0	0	0	0
rna-XR_005506218.1	0	0	0	0	0	0	0	0	0	0	0	0	0	0	0	0	0	0	0	0
rna-XR_005500421.1	0	0	0	0	0	0	0	0	0	0	0	0	0	0	0	0	0	0	0	0
rna-XR_005500804.1	5	1	2	3	2	0	0	0	2	0	1	1	6	0	2	0	0	1	4	0
rna-XR_005500781.1	0	0	0	0	0	0	0	0	0	0	0	0	0	0	0	0	0	0	0	0
rna-XR_005493303.1	0	0	0	0	0	0	0	0	0	0	0	0	0	0	0	0	0	0	0	0
rna-XR_005492710.1	1	0	1	3	3	3	10	2	2	0	0	1	0	0	0	0	0	0	0	0
rna-XR_001842488.2	0	0	0	0	1	0	0	0	1	0	0	0	0	0	0	0	0	0	0	0
rna-XR_005493939.1	2	2	0	2	1	1	0	0	1	1	8	2	3	0	2	0	3	5	7	4
rna-XR_005495570.1	0	0	0	0	0	0	0	0	0	0	0	0	0	0	0	0	0	0	0	0
rna-XR_005500554.1	0	0	0	0	0	0	0	0	0	0	0	0	0	0	0	0	0	0	0	0
rna-XR_001836674.2	0	0	0	0	0	0	0	0	0	0	0	0	0	0	0	0	0	0	0	0
rna-XR_005487012.1	0	0	0	0	0	0	0	0	0	0	0	0	0	0	0	0	0	0	0	0
rna-XR_005490829.1	2	16	0	0	6	2	9	0	0	2	7	0	2	0	1	0	1	4	0	0
rna-XR_005502840.1	0	0	0	0	0	0	0	0	0	0	0	0	0	0	0	0	0	0	0	0
rna-XR_005502746.1	0	0	0	0	0	0	0	0	0	0	0	0	0	0	0	0	0	0	0	0
rna-XR_593860.3	0	0	0	0	0	0	0	0	0	0	0	0	0	0	0	0	0	0	0	0
rna-XR_005487398.1	0	0	0	0	0	0	0	0	0	0	0	0	0	0	0	0	0	0	0	0
rna-XR_005503335.1	0	0	0	0	0	0	0	0	0	0	0	0	0	0	0	0	0	0	0	0
rna-XR_005495700.1	0	0	0	0	0	0	0	0	0	0	0	0	0	0	0	0	0	0	0	0
rna-XR_005502350.1	0	0	0	0	0	0	0	0	0	0	0	0	0	0	0	0	0	0	0	0
rna-XR_005497620.1	93	146	97	9	69	57	81	71	69	55	127	6	154	0	15	9	17	123	140	21
rna-XR_001836937.2	0	0	0	0	0	0	0	0	0	0	0	0	0	0	0	0	0	0	0	0
rna-XR_001840172.2	0	0	0	0	0	0	0	0	0	0	0	0	0	0	0	0	0	0	0	0
rna-XR_001842582.2	0	0	0	0	0	0	0	0	0	0	0	0	0	0	0	0	0	0	0	0
rna-XR_005493053.1	0	0	1	0	0	0	0	0	0	0	0	0	0	0	0	0	0	0	0	0
rna-XR_005502230.1	0	0	0	0	0	0	0	0	0	0	0	0	0	0	0	0	0	0	0	0
rna-XR_005502960.1	7	16	6	10	17	11	17	11	9	11	15	3	11	6	5	3	3	25	25	7
rna-XR_005505255.1	0	0	0	0	0	0	0	0	0	0	0	0	0	0	0	0	0	0	0	0
rna-XR_001836064.2	0	0	0	0	0	0	0	0	0	0	0	0	0	0	0	0	0	0	0	0
rna-XR_005491168.1	0	0	0	0	0	0	0	0	0	0	0	0	0	0	0	0	0	0	0	0
rna-XR_005506075.1	0	0	0	0	0	0	0	0	0	0	0	0	0	0	0	0	0	0	0	0
rna-XR_005497753.1	0	0	0	0	0	0	0	0	0	0	0	0	0	0	0	0	0	0	0	0
rna-XR_005492340.1	0	0	0	0	0	0	0	0	0	0	0	0	0	0	0	0	0	0	0	0
rna-XR_005493329.1	0	0	0	0	0	0	0	0	0	0	0	0	0	0	0	0	0	0	0	0
rna-XR_005498507.1	0	0	0	0	0	0	0	0	0	0	0	0	0	0	0	0	0	0	0	0
rna-XR_005490579.1	7	8	7	2	17	16	15	4	9	3	8	4	10	0	1	0	1	6	6	0
rna-XR_005498111.1	0	0	0	0	0	0	0	0	0	0	0	0	0	0	0	0	0	0	0	0
rna-XR_005490709.1	0	0	0	0	0	0	0	0	0	0	0	0	0	0	0	0	0	0	0	0
rna-XR_005487265.1	274	887	273	333	263	213	225	234	225	199	1255	148	723	205	130	76	158	880	1047	154
rna-XR_005490446.1	0	0	0	0	0	0	0	0	0	0	0	0	0	0	0	0	0	0	0	0
rna-XR_355287.4	68	283	72	109	60	61	54	60	73	47	291	49	218	75	53	23	46	212	240	67
rna-XR_355417.2	124	246	165	18	81	101	110	152	168	120	70	1	35	5	7	2	11	57	65	5
rna-XR_005505843.1	0	0	0	0	0	0	0	0	0	0	0	0	0	0	0	0	0	0	0	0
rna-XR_005497740.1	0	0	0	0	0	0	0	0	0	0	0	0	0	0	0	0	0	0	0	0
rna-XR_597519.3	0	0	0	0	0	0	0	0	0	0	0	0	0	0	0	0	0	0	0	0
rna-XR_005491155.1	0	0	0	0	0	0	0	0	0	0	0	0	0	0	0	0	0	0	0	0
rna-XR_005505268.1	1	0	2	3	1	1	2	1	0	0	0	0	0	0	2	1	0	0	0	0
rna-XR_596632.3	17	31	10	6	18	14	12	5	11	29	19	1	10	2	2	1	1	11	24	0
rna-XR_005493173.1	0	0	0	0	0	0	0	0	0	0	0	0	0	0	0	0	0	0	0	0
rna-XR_005490313.1	0	0	0	0	0	0	0	0	0	0	0	0	0	0	0	0	0	0	0	0
rna-XR_005490566.1	0	0	0	0	0	0	0	0	0	0	0	0	0	0	0	0	0	0	0	0
rna-XR_005493316.1	0	0	0	0	0	0	0	0	0	0	0	0	0	0	0	0	0	0	0	0
rna-XR_005488117.1	0	0	0	0	0	0	0	0	0	0	0	0	0	0	0	0	0	0	0	0
rna-NR_132107.1	7	34	2	8	12	9	9	8	10	10	26	6	11	5	0	6	4	14	19	1
rna-XR_005505830.1	0	0	0	0	0	0	0	0	0	0	0	0	0	0	0	0	0	0	0	0
rna-XR_354334.4	0	0	0	0	0	0	0	0	0	0	0	0	0	0	0	0	0	0	0	0
rna-XR_591365.3	0	0	0	0	0	0	0	0	0	0	0	0	0	0	0	0	0	0	0	0
rna-XR_005500674.1	0	0	0	0	0	0	0	0	0	0	0	0	0	0	0	0	0	0	0	0
rna-XR_005495690.1	1	0	0	2	0	0	0	0	1	0	0	0	0	0	0	0	0	2	0	0
rna-XR_005495080.1	0	0	0	0	0	0	0	0	0	0	0	0	0	0	0	0	0	0	0	0
rna-XR_005505002.1	0	0	0	0	0	0	0	0	0	0	0	0	0	0	0	0	0	0	0	0
rna-XR_005487408.1	0	0	0	0	0	0	0	0	0	0	0	0	0	0	0	0	0	0	0	0
rna-XR_005502483.1	0	1	0	0	0	0	0	0	0	0	10	0	2	0	0	0	0	4	5	0
rna-XR_005505963.1	0	0	0	0	0	0	0	0	0	0	0	0	0	0	0	0	0	0	0	0
rna-XR_005487385.1	0	0	0	0	0	0	0	0	0	0	0	0	0	0	0	0	0	0	0	0
rna-XR_005502759.1	0	0	0	0	1	3	3	0	0	0	0	0	0	0	0	0	0	0	0	0
rna-XR_005501308.1	0	0	0	0	0	0	0	0	0	0	0	0	0	0	0	0	0	0	0	0
rna-XR_005503348.1	0	0	0	0	0	0	0	0	0	0	0	0	0	0	0	0	0	0	0	0
rna-XR_001838746.2	0	0	0	1	0	0	0	0	1	0	0	0	0	0	0	0	0	0	0	0
rna-XR_005498364.1	0	0	0	1	2	4	0	0	0	0	0	0	0	0	1	0	0	0	0	0
rna-XR_597376.3	0	0	0	0	0	0	0	0	0	0	0	0	0	0	0	0	0	0	0	0
rna-XR_005494038.1	0	0	0	0	0	0	0	0	0	0	0	0	0	0	0	0	0	0	0	0
rna-XR_005491288.1	0	0	0	0	0	0	0	0	0	0	0	0	0	0	0	0	0	0	0	0
rna-XR_005500817.1	0	0	0	0	0	0	0	0	0	0	0	0	0	0	0	0	0	0	0	0
rna-XR_001841980.2	0	0	0	0	0	0	0	0	0	0	0	0	0	0	0	0	0	0	0	0
rna-XR_005493040.1	0	0	0	0	0	0	0	0	0	0	0	0	0	0	0	0	0	0	0	0
rna-XR_005490699.1	0	0	0	0	0	0	0	0	0	0	0	0	0	0	0	0	0	0	0	0
rna-XR_005493449.1	0	0	0	0	0	0	0	0	0	0	0	0	0	0	0	0	0	0	0	0
rna-XR_005495833.1	0	0	0	0	0	0	0	0	0	0	0	0	0	0	0	0	0	0	0	0
rna-XR_005498497.1	0	0	0	0	0	0	0	0	0	0	0	0	0	0	0	0	0	0	0	0
rna-XR_005505950.1	0	0	0	0	0	0	0	0	0	0	0	0	0	0	0	0	0	0	0	0
rna-XR_005490339.1	0	0	0	0	0	0	0	0	0	0	0	0	0	0	0	0	0	0	0	0
rna-XR_005495103.1	0	0	0	0	0	0	0	0	0	0	0	0	0	0	0	0	0	0	0	0
rna-XR_005489052.1	4	10	2	0	5	6	3	0	5	1	4	0	2	0	0	0	0	0	2	1
rna-XR_005490196.1	163	301	148	119	194	199	157	127	139	195	290	36	182	61	67	27	60	205	263	63
rna-XR_005486806.1	5	11	10	18	31	45	15	4	21	7	8	8	4	3	4	0	5	1	0	6
rna-XR_005488094.1	0	0	0	0	0	0	0	0	0	0	0	0	0	0	0	0	0	0	0	0
rna-XR_005497370.1	66	69	31	30	55	76	105	58	79	56	28	1	31	27	10	15	23	22	14	8
rna-XR_005499099.1	0	0	0	0	0	1	2	0	2	2	0	0	5	0	0	0	0	1	0	0
rna-XR_005501032.1	0	0	0	0	0	0	0	0	0	0	0	0	0	0	0	0	0	0	0	0
rna-XR_005505148.1	0	0	2	0	0	0	0	0	0	0	0	0	0	0	0	0	0	0	0	0
rna-XR_005503695.1	42	32	35	6	82	131	115	21	36	62	2	0	0	0	3	0	0	2	2	1
rna-XR_005497909.1	0	0	0	0	0	0	0	0	0	0	0	0	0	0	0	0	0	0	0	0
rna-XR_005500447.1	0	0	0	0	0	0	0	0	0	0	0	0	0	0	0	0	0	0	0	0
rna-XR_005494398.1	0	0	0	0	0	0	0	0	0	0	0	0	0	0	0	0	0	0	0	0
rna-XR_005494145.1	84	148	95	49	92	88	100	73	61	75	166	23	77	42	20	28	28	78	116	45
rna-XR_352401.4	0	0	0	0	0	0	0	0	0	0	0	0	0	0	0	0	0	0	0	0
rna-XR_005499682.1	0	0	0	0	0	0	0	0	0	0	0	0	0	0	0	0	0	0	0	0
rna-XR_005499705.1	0	0	0	0	0	0	0	0	0	0	0	0	0	0	0	0	0	0	0	0
rna-XR_005505028.1	8	22	16	2	20	14	12	6	17	11	1	1	6	0	0	0	0	0	6	1
rna-XR_005501165.1	0	0	0	0	0	0	0	0	0	0	0	0	0	0	0	0	0	0	0	0
rna-XR_005494025.1	0	1	0	1	0	0	1	0	0	0	6	0	2	1	1	0	0	0	0	0
rna-XR_350507.3	0	0	0	0	0	0	0	0	0	0	0	0	0	0	0	0	0	0	0	0
rna-XR_005497646.1	0	0	0	0	0	0	0	0	0	0	0	0	0	0	0	0	0	0	0	0
rna-XR_005503718.1	0	3	0	0	0	0	0	0	0	0	1	0	0	0	1	0	0	0	0	0
rna-XR_005487995.1	0	0	0	0	0	0	0	0	0	0	0	0	0	0	0	0	0	0	0	0
rna-XR_005486939.1	0	0	0	0	0	0	0	0	0	0	0	0	0	0	0	0	0	0	0	0
rna-XR_005490219.1	0	0	0	0	0	0	0	0	0	0	0	0	0	0	0	0	0	0	0	0
rna-XR_005503958.1	0	0	0	0	0	0	0	0	0	0	0	0	0	0	0	0	0	0	0	0
rna-XR_005492473.1	0	0	0	0	0	0	0	0	0	0	0	0	0	0	0	0	0	0	0	0
rna-XR_001839588.2	5	4	6	12	10	9	13	4	9	4	6	4	6	10	8	9	6	4	1	6
rna-XR_005495093.1	0	0	0	0	0	0	0	0	0	0	0	0	0	0	0	0	0	0	0	0
rna-XR_005497513.1	0	0	0	0	0	0	0	0	0	0	0	0	0	0	0	0	0	0	0	0
rna-XR_005505015.1	0	0	0	0	0	0	0	0	0	0	0	0	0	0	0	0	0	0	0	0
rna-XR_005486783.1	0	0	0	0	0	0	0	0	0	0	0	0	0	0	0	0	0	0	0	0
rna-XR_005497490.1	0	0	0	0	0	0	0	0	0	0	0	0	0	0	0	0	0	0	0	0
rna-XR_595314.3	0	0	0	1	0	0	0	0	0	0	0	0	0	0	0	0	0	0	0	0
rna-XR_005494158.1	0	0	0	0	0	0	0	0	0	0	0	0	0	0	0	0	0	0	0	0
rna-XR_005503562.1	0	0	0	0	0	0	0	0	0	0	0	0	0	0	0	0	0	0	0	0
rna-XR_001839455.2	0	0	0	0	0	2	1	1	1	0	1	0	1	0	0	0	0	2	1	0
rna-XR_005494012.1	0	0	0	0	0	0	0	0	0	0	0	0	0	0	0	0	0	0	0	0
rna-XR_352787.4	0	0	0	0	3	7	3	0	3	1	0	0	0	0	0	1	0	0	2	2
rna-XR_001837298.2	0	0	0	0	0	0	0	0	0	0	0	0	0	0	0	0	0	0	0	0
rna-XR_359996.3	0	0	0	0	0	0	0	0	0	0	0	0	0	0	0	0	0	0	0	0
rna-XR_005490459.1	0	0	0	0	0	0	0	0	0	0	0	0	0	0	0	0	0	0	0	0
rna-XR_354097.4	0	0	0	0	0	0	0	0	0	0	0	0	0	0	0	0	0	0	0	0
rna-XR_005504057.1	0	0	0	0	0	0	0	0	0	0	0	0	0	0	0	0	0	0	0	0
rna-XR_005493530.1	0	0	0	0	0	0	0	0	0	0	0	0	0	0	0	0	0	0	0	0
rna-XR_005502879.1	0	0	0	0	0	0	0	0	0	0	0	0	0	0	0	0	0	0	0	0
rna-XR_005493783.1	0	0	0	0	0	0	0	0	0	0	0	0	0	0	0	0	0	0	0	0
rna-XR_005495116.1	6	5	0	1	0	3	1	2	2	4	3	2	0	3	0	0	0	3	0	0
rna-XR_005496818.1	0	0	0	0	0	0	0	0	0	0	0	0	0	0	0	0	0	0	0	0
rna-XR_005490076.1	0	0	0	0	0	0	0	0	0	0	0	0	0	0	0	0	0	0	0	0
rna-XR_005489185.1	0	0	0	0	0	0	0	0	0	0	0	0	0	0	0	0	0	0	0	0
rna-XR_005495820.1	0	0	0	0	0	0	0	0	0	0	0	0	0	0	0	0	0	0	0	0
rna-XR_005486926.1	2	0	0	4	6	1	2	0	0	0	2	0	3	0	0	0	2	3	0	0
rna-XR_001835725.2	0	0	0	0	0	0	0	0	0	0	0	0	0	0	0	0	0	0	0	0
rna-XR_001841899.2	0	3	0	0	0	0	1	0	0	0	7	2	8	1	0	1	0	6	0	0
rna-XR_005497500.1	0	0	0	0	0	0	0	0	0	0	0	0	0	0	0	0	0	0	0	0
rna-XR_005497899.1	0	0	0	0	0	0	0	0	0	0	0	0	0	0	0	0	0	0	0	0
rna-XR_005492616.1	0	0	0	0	0	0	0	0	0	0	0	0	0	0	0	0	0	0	0	0
rna-XR_005490326.1	0	0	0	0	0	0	0	0	0	0	0	0	0	0	0	0	0	0	0	0
rna-XR_005494278.1	0	0	0	0	0	0	0	0	0	0	0	0	0	0	0	0	0	0	0	0
rna-XR_005492593.1	0	0	0	0	0	0	1	2	4	2	0	0	0	0	0	0	0	0	0	0
rna-XR_005488104.1	1	0	3	0	0	1	2	0	2	0	0	1	0	0	1	0	0	0	0	0
rna-XR_005499825.1	0	3	1	0	0	1	0	0	0	0	0	0	0	0	0	0	0	2	0	2
rna-XR_001835582.2	0	0	0	0	0	0	0	0	0	1	0	0	0	0	0	0	0	0	0	0
rna-XR_005489208.1	46	156	82	113	79	58	62	41	65	69	156	37	129	36	20	35	34	115	141	33
rna-XR_005503705.1	0	0	0	0	0	0	0	0	0	0	0	0	0	0	0	0	0	0	0	0
rna-XR_005501045.1	0	0	0	0	0	0	0	0	0	0	0	0	0	0	0	0	0	0	0	0
rna-XR_005497633.1	0	5	0	0	0	0	0	0	0	0	3	0	3	0	0	0	0	2	0	0
rna-XR_005500687.1	0	0	0	0	0	0	0	0	0	0	0	0	0	0	0	0	0	0	0	0
rna-XR_005497766.1	0	0	0	0	0	0	0	0	0	0	0	0	0	0	0	0	0	0	0	0
rna-XR_005496795.1	0	0	0	0	0	0	0	0	0	0	0	0	0	0	0	0	0	0	0	0
rna-XR_005503838.1	0	0	0	0	0	0	0	0	0	0	0	0	0	0	0	0	0	0	0	0
rna-XR_005488237.1	0	0	0	0	0	0	0	0	0	0	0	0	0	0	0	0	0	0	0	0
rna-XR_005504177.1	53	62	70	73	110	112	134	79	66	83	38	34	14	32	32	25	24	26	38	29
rna-XR_005493796.1	0	0	0	0	0	0	0	0	0	0	0	0	0	0	0	0	0	0	0	0
rna-XR_005501178.1	0	0	0	0	0	0	0	0	0	0	0	0	0	0	0	0	0	0	0	0
rna-XR_005492603.1	113	190	126	90	144	90	119	91	97	179	238	42	185	45	27	31	53	190	228	39
rna-XR_005497659.1	0	0	0	0	0	0	0	0	0	0	0	0	0	0	0	0	0	0	0	0
rna-XR_005487502.1	1	2	0	1	1	0	0	0	1	0	0	0	1	0	0	0	2	0	0	0
rna-XR_005503588.1	0	0	0	0	1	0	4	0	0	0	0	0	0	0	0	0	0	0	0	0
rna-XR_005497406.1	0	1	0	2	2	0	3	0	0	0	4	0	0	0	1	0	0	1	7	0
rna-XR_005499812.1	4	0	0	0	4	7	4	0	1	3	0	0	0	1	0	0	0	0	0	0
rna-XR_005488344.1	4	3	4	0	3	0	0	5	3	0	2	0	0	0	1	0	0	0	5	0
rna-XR_005496938.1	0	0	0	0	0	0	0	0	0	0	0	0	0	0	0	0	0	0	0	0
rna-XR_005492460.1	67	179	63	85	54	91	106	72	58	85	219	18	124	43	23	21	31	120	181	32
rna-XR_005490050.1	0	0	0	0	0	0	0	0	0	0	0	0	0	0	0	0	0	0	0	0
rna-XR_357684.3	0	0	0	0	0	0	0	0	0	0	0	0	0	0	0	0	0	0	0	0
rna-XR_357707.3	0	0	0	0	0	0	0	0	0	0	0	0	0	0	0	0	0	0	0	0
rna-XR_005488224.1	0	0	0	0	0	0	0	0	0	0	0	0	0	0	0	0	0	0	0	0
rna-XR_005486770.1	0	2	0	0	0	0	0	1	0	0	1	0	0	0	0	0	0	0	0	0
rna-XR_005492736.1	0	0	0	0	0	0	0	0	0	0	0	0	0	0	0	0	0	0	0	0
rna-XR_351099.3	0	0	0	0	0	0	0	0	0	0	0	0	0	0	0	0	0	0	0	0
rna-XR_005489065.1	0	1	0	0	0	0	0	0	0	0	1	0	0	0	0	0	0	0	0	0
rna-XR_005490183.1	0	0	0	0	0	0	0	0	0	0	0	0	0	0	0	0	0	0	0	0
rna-XR_005494252.1	0	0	0	0	0	0	0	0	0	0	0	0	0	0	0	0	0	0	0	0
rna-XR_005504044.1	0	0	0	0	0	0	0	0	0	0	0	0	0	0	0	0	0	0	0	0
rna-XR_005503455.1	0	0	0	0	0	0	0	0	0	0	0	0	0	0	0	0	0	0	0	0
rna-XR_005502866.1	0	0	0	0	0	0	0	0	0	0	0	0	0	0	0	0	0	0	0	0
rna-XR_005497383.1	0	0	0	0	0	0	0	0	0	0	0	0	0	0	0	0	0	0	0	0
rna-XR_005488081.1	0	0	0	0	0	0	0	0	0	0	0	0	0	0	0	0	0	0	0	0
rna-XR_005496805.1	0	0	0	0	0	0	0	1	0	0	0	0	0	0	0	0	0	0	0	0
rna-XR_005498017.1	0	0	0	0	0	0	0	0	0	0	0	0	0	0	0	0	0	0	0	0
rna-XR_005493423.1	0	0	0	0	0	0	0	0	0	0	0	0	1	0	0	0	1	0	0	0
rna-XR_005495129.1	0	0	0	0	0	0	0	0	0	0	0	0	0	0	0	0	0	0	0	0
rna-XR_350004.3	0	0	1	0	0	0	0	0	0	0	0	0	0	0	0	0	0	0	0	0
rna-XR_005500434.1	0	0	0	0	0	0	0	0	0	0	0	0	0	0	0	0	0	0	0	0
rna-XR_005487492.1	0	0	0	0	0	0	0	0	0	0	0	0	0	0	0	0	0	0	0	0
rna-XR_005489198.1	0	0	1	0	0	0	0	0	0	0	1	0	0	0	0	0	0	1	0	0
rna-XR_005494385.1	0	0	0	0	0	0	0	0	0	0	0	0	0	0	0	0	0	0	0	0
rna-XR_005502720.1	0	0	0	0	0	0	0	0	0	0	0	0	0	0	0	0	0	0	0	0
rna-XR_005488211.1	1	1	0	0	0	0	0	0	0	0	0	0	2	0	0	0	1	4	1	0
rna-XR_005494408.1	10	45	2	13	2	2	0	3	7	0	39	1	27	8	3	8	7	28	26	6
rna-XR_005500567.1	0	0	0	0	0	0	0	0	0	0	0	0	0	0	0	0	0	0	0	0
rna-XR_005492723.1	0	0	0	0	0	0	0	0	0	0	0	0	0	0	0	0	0	0	0	0
rna-XR_005494265.1	0	0	0	0	0	0	0	0	0	0	0	0	0	0	0	0	0	0	0	0
rna-XR_001835712.2	0	0	0	0	0	0	0	0	0	0	0	0	0	0	0	0	0	0	0	0
rna-XR_005489078.1	0	0	0	0	0	0	0	0	0	0	0	0	0	0	0	0	0	0	0	0
rna-XR_005492580.1	0	0	0	0	0	0	0	0	0	0	0	0	0	0	0	0	0	0	0	0
rna-XR_005486890.1	0	0	0	0	0	0	0	0	0	0	0	0	0	0	0	0	0	0	0	0
rna-XR_005490206.1	0	0	0	0	0	0	0	0	0	0	0	0	0	0	0	0	0	0	0	0
rna-XR_005497779.1	0	0	1	0	0	0	0	0	0	0	1	0	1	0	0	0	0	1	0	1
rna-XR_005493410.1	0	0	0	0	0	0	0	0	0	0	0	0	0	0	0	0	0	0	0	0
rna-XR_005497526.1	0	0	0	0	1	0	0	0	0	0	0	0	0	0	0	0	0	0	0	0
rna-XR_005501058.1	0	0	0	0	0	0	0	0	0	0	0	0	0	0	0	0	0	0	0	0
rna-XR_005496782.1	0	0	0	0	0	0	0	0	0	0	0	0	0	0	0	0	0	0	0	0
rna-XR_005493819.1	0	0	0	0	0	0	0	0	0	0	0	0	0	0	0	0	0	0	0	0
rna-XR_005488477.1	0	0	0	0	0	0	0	0	0	0	0	0	0	0	0	0	0	0	0	0
rna-XR_005498137.1	0	0	0	0	0	0	0	0	0	0	0	0	0	0	0	0	0	0	0	0
rna-XR_005503575.1	0	0	0	0	0	0	0	0	0	0	0	0	0	0	0	0	0	0	0	0
rna-XR_001838973.2	13	6	14	7	55	52	55	5	14	35	15	6	2	10	19	6	7	2	19	20
rna-XR_005495009.1	0	0	0	0	0	0	0	1	0	0	0	0	0	0	0	0	0	0	0	0
rna-XR_001841753.2	0	0	0	0	0	0	0	0	0	0	0	0	0	0	0	0	0	0	0	0
rna-XR_005490063.1	0	0	0	0	0	0	0	0	0	0	0	0	0	0	0	0	0	0	0	0
rna-XR_005491991.1	0	0	0	0	0	0	0	0	0	0	0	0	0	0	0	0	0	0	0	0
rna-XR_005494132.1	0	0	0	0	0	0	0	0	0	0	0	0	0	0	0	0	0	0	0	0
rna-XR_005496925.1	0	0	0	1	0	0	1	0	0	1	0	0	0	0	0	0	0	0	0	0
rna-XR_005486913.1	32	22	41	17	145	113	169	24	25	64	11	9	3	3	8	6	7	5	12	7
rna-XR_001837178.2	6	26	15	32	4	1	5	12	13	1	24	6	15	14	2	2	13	29	24	7
rna-XR_005504164.1	0	0	0	0	0	0	0	0	0	0	0	0	0	0	0	0	0	0	0	1
rna-XR_001839562.2	0	0	0	0	0	0	0	0	0	0	0	0	0	0	0	0	0	0	0	0
rna-XR_005489079.1	0	0	0	0	0	0	0	0	0	0	0	0	0	0	0	0	0	0	0	0
rna-XR_005499468.1	0	4	4	6	4	6	3	6	3	12	14	1	11	2	1	1	3	13	13	2
rna-XR_005499215.1	0	0	0	0	0	0	0	0	0	0	0	0	0	0	0	0	0	0	0	0
rna-XR_592813.2	0	0	0	0	0	0	0	0	0	0	0	0	0	0	0	0	0	0	0	0
rna-XR_005491885.1	0	0	0	0	0	0	0	0	0	0	0	0	0	0	0	0	0	0	0	0
rna-XR_005499072.1	0	0	0	0	0	0	0	0	0	0	0	0	0	0	0	0	0	0	0	0
rna-XR_005498961.1	0	0	0	0	0	0	0	0	0	0	0	0	0	0	0	0	0	0	0	0
rna-XR_005494371.1	0	0	0	0	0	0	0	0	0	0	0	0	0	0	0	0	0	0	0	0
rna-XR_590524.2	0	0	0	0	0	0	0	0	0	0	0	0	0	0	0	0	0	0	0	0
rna-XR_351108.3	0	0	0	0	0	0	0	0	0	0	0	0	0	0	0	0	0	0	0	0
rna-XR_005504559.1	0	0	0	0	0	0	0	0	0	0	0	0	0	0	0	0	0	0	0	0
rna-XR_361573.3	0	0	0	0	0	0	0	0	0	0	0	0	0	0	0	0	0	0	0	0
rna-XR_005496781.1	0	0	0	0	0	0	0	0	0	0	0	0	0	0	0	0	0	0	0	0
rna-XR_005502149.1	0	0	0	0	0	0	0	0	0	0	0	0	0	0	0	0	0	0	0	0
rna-XR_005486317.1	0	0	0	0	0	0	0	0	0	0	0	0	0	0	0	0	0	0	0	0
rna-XR_005498841.1	0	0	0	0	0	0	0	0	0	0	0	0	0	0	0	0	0	0	0	0
rna-XR_005497419.1	0	0	0	0	0	0	0	0	0	0	0	0	0	0	0	0	0	0	0	0
rna-XR_005488451.1	7	24	12	20	12	13	12	8	24	4	23	4	13	16	7	5	9	10	13	7
rna-XR_005486294.1	0	0	0	0	0	0	0	0	0	0	0	0	0	0	0	0	0	0	0	0
rna-XR_005492006.1	0	0	0	0	0	0	0	0	0	0	0	0	0	0	0	0	0	0	0	0
rna-XR_005499588.1	0	0	0	0	0	0	0	0	0	0	0	0	0	0	0	0	0	0	0	0
rna-XR_005496924.1	0	0	0	0	0	0	0	0	0	0	0	0	0	0	0	1	1	0	7	0
rna-XR_595794.2	0	3	0	1	0	0	0	0	1	0	5	2	1	0	0	0	0	1	0	0
rna-XR_005494767.1	0	0	0	0	0	0	0	0	0	0	0	0	0	0	0	0	0	0	0	0
rna-XR_005504163.1	0	0	0	0	0	0	0	0	0	0	0	0	0	0	0	0	0	0	0	0
rna-XR_005488464.1	0	0	0	0	0	0	0	0	0	0	0	0	0	0	0	0	0	0	0	0
rna-XR_005488714.1	0	0	0	0	0	1	0	0	0	0	0	0	0	0	0	0	0	0	0	0
rna-XR_005494634.1	1	1	1	1	3	2	2	2	3	0	0	2	0	0	1	1	5	3	0	0
rna-XR_005497289.1	0	0	0	0	0	0	0	0	0	0	0	0	0	0	0	0	0	0	0	0
rna-XR_590657.3	0	0	0	0	0	0	0	0	0	0	0	0	0	0	0	0	0	0	0	0
rna-XR_005494887.1	0	0	0	0	0	0	0	0	0	0	0	0	0	0	0	0	0	0	0	0
rna-XR_005497036.1	0	0	0	0	0	0	0	0	0	0	0	0	0	0	0	0	0	0	0	0
rna-XR_005492019.1	0	0	0	0	0	0	0	0	0	0	0	0	0	0	0	0	0	0	0	0
rna-XR_005502016.1	0	0	0	0	0	0	0	0	0	0	0	0	0	0	0	0	0	0	0	0
rna-XR_005502269.1	20	27	15	2	20	27	2	7	5	28	7	0	10	1	0	0	2	3	24	0
rna-XR_005504030.1	0	0	0	0	0	0	0	0	0	0	0	0	0	0	0	0	0	0	0	0
rna-XR_361453.3	0	0	1	0	2	0	0	0	0	0	0	0	0	0	0	0	0	0	0	0
rna-XR_005488607.1	1	0	0	0	2	0	2	0	1	0	0	0	0	0	0	0	0	0	0	0
rna-XR_005499348.1	0	0	0	0	0	0	0	0	0	0	0	0	0	0	0	0	0	0	0	0
rna-XR_005497396.1	0	5	5	0	0	0	0	0	0	0	1	0	0	1	0	0	0	1	1	2
rna-XR_358272.4	0	0	1	0	0	1	0	0	0	1	0	0	0	0	0	0	0	0	0	0
rna-XR_350614.4	0	0	0	0	0	0	0	0	0	0	0	0	0	0	0	0	0	0	0	0
rna-XR_005491872.1	0	1	4	0	1	6	0	5	3	1	0	0	4	0	0	0	0	1	0	0
rna-XR_350841.4	0	7	1	0	4	2	4	4	0	0	4	1	1	0	0	0	0	3	6	0
rna-XR_005494251.1	0	0	0	0	0	0	0	0	0	0	0	0	0	0	0	0	0	0	0	0
rna-XR_005498721.1	0	0	0	0	0	0	0	0	0	0	0	0	0	0	0	0	0	0	0	0
rna-XR_005488331.1	0	0	0	0	0	0	0	0	0	0	0	0	0	0	0	0	0	0	0	0
rna-XR_005494384.1	0	0	0	0	0	0	0	0	0	0	0	0	0	0	0	0	0	0	0	0
rna-XR_005497539.1	0	0	0	0	0	0	0	0	0	0	0	0	0	0	0	0	0	0	0	0
rna-XR_005493900.1	0	0	0	0	0	0	0	0	0	0	0	0	0	0	0	0	0	0	0	0
rna-XR_593384.3	0	0	0	0	0	0	0	0	0	0	0	0	0	0	0	0	0	0	0	0
rna-XR_005504150.1	0	0	0	0	0	0	0	0	0	0	0	0	0	0	0	0	0	0	0	0
rna-XR_005490089.1	0	0	0	0	0	0	0	0	0	0	0	0	0	0	0	0	0	0	0	0
rna-XR_005499718.1	269	494	278	127	317	375	342	174	238	299	344	60	232	71	63	38	63	255	296	63
rna-XR_001841383.2	0	5	0	2	2	0	0	3	0	5	5	1	2	1	2	0	1	0	3	1
rna-XR_595687.3	0	0	0	0	0	0	0	0	0	0	0	0	0	0	0	0	0	0	0	0
rna-XR_005492499.1	0	0	0	0	0	0	0	0	0	0	0	0	0	0	0	0	0	0	0	0
rna-XR_592706.3	0	0	0	0	0	0	0	0	0	0	0	0	0	0	0	0	0	0	0	0
rna-XR_005497263.1	0	0	0	0	0	0	0	0	0	0	0	0	0	0	0	0	0	0	0	0
rna-XR_005497010.1	1	0	0	0	0	0	0	0	0	0	0	0	0	0	0	0	0	0	0	0
rna-XR_005499108.1	0	0	0	0	0	0	0	0	0	0	0	0	0	0	0	0	0	1	0	0
rna-XR_005501272.1	0	0	0	0	0	0	0	0	0	0	0	0	0	0	0	0	0	0	0	0
rna-XR_597840.3	0	0	0	0	0	0	0	0	0	0	0	0	0	0	0	0	0	0	0	0
rna-XR_005503945.1	0	0	0	0	0	0	0	0	0	0	0	0	0	0	0	0	0	0	0	0
rna-XR_595434.3	0	0	0	0	0	0	0	0	0	0	0	4	0	0	0	0	0	0	0	0
rna-XR_001841646.2	0	0	0	0	0	0	0	0	0	0	0	0	0	0	0	0	0	0	0	0
rna-XR_005496911.1	0	0	0	1	0	0	0	0	0	0	0	0	0	0	0	0	0	0	0	0
rna-XR_005499575.1	607	1832	716	1106	582	617	630	499	599	650	3447	336	1936	682	509	309	490	2141	2319	506
rna-XR_005486797.1	1	2	5	7	0	0	0	0	0	0	3	2	3	0	1	1	0	0	3	1
rna-XR_001835726.2	0	0	1	1	0	1	6	2	2	0	0	0	0	0	1	0	0	6	0	0
rna-XR_005499228.1	0	0	0	0	0	0	0	0	0	0	0	0	0	0	0	0	0	0	0	0
rna-XR_353389.4	0	0	0	0	0	0	0	0	0	0	0	0	0	0	0	0	0	0	0	0
rna-XR_005493890.1	1	0	0	0	0	0	0	0	0	1	0	0	0	0	0	0	0	0	0	0
rna-XR_005491898.1	0	0	0	0	0	0	0	0	0	0	0	0	0	0	0	0	0	0	0	0
rna-XR_005504666.1	0	0	0	0	0	0	0	0	0	0	0	0	0	0	0	0	0	0	0	0
rna-XR_005503682.1	0	0	0	0	0	0	0	0	0	0	0	0	0	0	0	0	0	0	0	0
rna-XR_001840925.2	74	159	226	493	165	174	177	157	163	86	220	157	102	199	169	109	165	177	140	172
rna-XR_005498974.1	0	0	0	0	0	0	0	0	0	0	0	0	0	0	0	0	0	0	0	0
rna-XR_005499085.1	0	0	0	0	0	0	0	0	0	0	0	0	0	0	0	0	0	0	0	0
rna-XR_005504799.1	0	0	0	0	0	0	0	0	0	0	0	0	0	0	0	0	0	0	0	0
rna-XR_005489328.1	0	0	0	0	0	0	0	0	0	0	0	0	0	0	0	0	0	0	0	0
rna-XR_005492509.1	0	0	0	0	0	0	0	0	0	0	0	0	0	0	0	0	0	0	0	0
rna-XR_005486807.1	0	0	0	0	0	0	0	0	0	0	0	0	0	0	0	0	0	0	0	0
rna-XR_005501152.1	34	60	395	1346	27	24	43	589	624	23	184	443	151	782	785	727	843	82	101	691
rna-XR_005491908.1	22	46	14	18	14	14	19	11	23	12	64	6	57	5	8	12	15	48	65	8
rna-XR_005496422.1	14	52	68	115	53	35	39	41	50	21	65	42	37	54	52	28	27	41	45	51
rna-XR_005503812.1	0	0	0	0	0	0	0	0	0	0	0	0	0	0	0	0	0	0	0	0
rna-XR_005504679.1	0	0	0	0	0	0	0	0	0	0	0	0	0	0	0	0	0	0	0	0
rna-XR_005499695.1	0	0	0	0	0	0	0	0	0	0	0	0	0	0	0	0	0	0	0	0
rna-XR_001835596.2	15	78	48	118	15	19	8	32	34	17	94	26	26	43	50	30	29	96	57	38
rna-XR_005499098.1	50	67	28	22	79	77	71	17	28	37	24	8	22	2	5	5	7	34	30	10
rna-XR_005491752.1	0	0	0	0	0	0	0	0	0	0	0	0	0	0	0	0	0	0	0	0
rna-XR_005488571.1	0	0	0	0	0	0	0	0	0	0	0	0	0	0	0	0	0	0	0	0
rna-XR_145907.5	0	0	0	0	0	0	0	0	0	0	0	0	0	0	0	0	0	0	0	0
rna-XR_595301.3	3	17	3	0	3	9	6	3	7	2	18	1	5	11	5	5	1	14	10	1
rna-XR_001838016.2	0	0	0	0	0	0	0	0	0	0	0	0	0	0	0	0	0	0	0	0
rna-XR_005492486.1	0	0	0	0	0	0	0	0	0	0	0	0	0	0	0	0	0	0	0	0
rna-XR_593647.3	8	8	2	4	6	1	6	2	4	1	8	0	5	5	2	3	0	4	6	4
rna-XR_005502029.1	0	0	0	0	0	0	0	0	0	0	0	0	0	0	0	0	0	0	0	0
rna-XR_001841526.2	0	0	0	0	0	0	0	0	0	0	0	0	0	0	0	0	0	0	0	0
rna-XR_360972.4	0	0	0	0	0	0	0	0	0	0	0	0	0	0	0	0	0	0	0	0
rna-XR_001838149.2	0	0	0	0	0	0	0	0	0	0	0	0	0	0	0	0	0	0	0	0
rna-XR_005495357.1	0	0	0	0	0	0	0	0	0	0	0	0	0	0	0	0	0	0	0	0
rna-XR_005493770.1	0	0	0	0	0	0	0	0	0	0	0	0	0	0	0	0	0	0	0	0
rna-XR_005499562.1	0	0	0	0	0	0	0	0	0	0	0	0	0	0	0	0	0	0	0	0
rna-XR_005498351.1	0	0	0	0	0	0	0	0	0	0	0	0	0	0	0	0	0	0	0	0
rna-XR_005504653.1	0	0	0	0	0	0	0	0	0	0	0	0	0	0	0	0	0	0	0	0
rna-XR_001840818.2	0	0	0	0	0	0	0	0	0	0	0	0	0	0	0	0	0	0	0	0
rna-XR_001842249.2	0	0	0	0	0	0	0	0	0	0	0	0	0	0	0	0	0	0	0	0
rna-XR_005502496.1	0	0	0	0	0	0	0	0	0	0	0	0	0	0	0	0	0	0	0	0
rna-XR_353149.3	0	0	0	1	1	0	0	0	0	0	0	0	0	0	0	0	0	0	5	0
rna-XR_005492100.1	0	0	0	0	0	0	0	0	0	0	0	0	0	0	0	0	0	0	0	0
rna-XR_005501428.1	0	0	0	0	0	0	0	0	0	0	0	0	0	0	0	0	0	0	0	0
rna-XR_005502243.1	0	0	0	0	0	0	0	0	0	0	0	0	0	0	0	0	0	0	0	0
rna-XR_005492353.1	0	0	0	0	0	0	0	0	0	0	0	0	0	0	0	0	0	0	0	0
rna-XR_001842832.2	0	0	0	0	0	0	0	0	0	0	0	0	0	0	0	0	0	0	0	0
rna-XR_005496292.1	0	0	0	1	0	0	0	0	0	0	0	0	1	0	0	0	0	0	2	0
rna-XR_001838389.2	0	0	0	0	0	0	0	0	0	0	0	0	0	0	0	0	0	0	0	0
rna-XR_005502639.1	191	86	66	23	266	315	334	67	76	177	56	13	64	8	15	17	14	31	87	17
rna-XR_005506182.1	0	0	0	0	0	0	0	0	0	0	0	0	0	0	0	0	0	0	0	0
rna-XR_005501285.1	0	0	0	0	0	0	0	0	0	0	0	0	0	0	0	0	0	0	0	0
rna-XR_005496302.1	0	0	0	0	0	0	0	0	0	0	0	0	0	0	0	0	0	0	0	0
rna-XR_005491142.1	0	0	0	0	0	0	0	0	0	0	0	0	0	0	0	0	0	0	0	0
rna-XR_005496435.1	0	0	0	0	0	0	0	0	0	0	0	0	0	0	0	0	0	0	0	0
rna-XR_005491395.1	3	8	18	31	19	24	33	14	13	4	11	13	7	17	7	11	4	16	13	9
rna-XR_005489315.1	0	0	0	0	0	0	0	0	0	0	0	0	0	0	0	0	0	0	0	0
rna-XR_005502506.1	0	0	0	0	0	0	0	0	0	0	0	0	0	0	0	0	0	0	0	0
rna-XR_005493913.1	0	0	0	0	0	0	0	0	0	0	0	0	0	0	0	0	0	0	0	0
rna-XR_005491275.1	0	0	0	0	0	0	0	0	0	0	0	0	0	0	0	0	0	0	0	0
rna-XR_590871.3	0	0	0	0	0	0	0	0	0	0	0	0	0	0	0	0	0	0	0	0
rna-XR_005493187.1	0	0	0	0	0	0	0	0	0	0	0	0	0	0	0	0	0	0	0	0
rna-XR_005487038.1	0	0	0	0	0	0	0	0	0	0	0	0	0	0	0	0	0	0	0	0
rna-XR_005498471.1	0	0	0	0	0	0	0	0	0	0	0	0	0	0	0	0	0	0	0	0
rna-XR_005500910.1	0	0	0	0	0	0	0	0	0	0	0	0	0	0	0	0	0	0	0	0
rna-XR_005494861.1	34	59	40	35	26	32	40	38	34	38	81	12	63	29	22	17	19	76	69	27
rna-XR_005502363.1	0	0	0	0	0	0	0	0	0	0	0	0	0	0	0	0	0	0	0	0
rna-XR_005494994.1	0	0	0	0	0	0	0	0	0	0	0	0	0	0	0	0	0	0	0	0
rna-XR_005495477.1	0	0	0	0	0	0	0	0	0	0	0	0	0	0	0	0	0	0	0	0
rna-XR_005504929.1	4	10	1	1	0	1	6	2	1	3	5	0	5	1	0	0	3	9	2	1
rna-XR_005499442.1	0	0	0	0	0	0	0	0	0	0	0	0	0	0	0	0	0	0	0	0
rna-XR_005506062.1	0	0	0	0	0	0	0	0	0	0	0	0	0	0	0	0	0	0	0	0
rna-XR_005506312.1	0	0	0	0	0	0	0	0	0	0	0	0	0	0	0	0	0	0	0	0
rna-XR_005491262.1	0	0	0	0	0	0	0	0	0	0	0	0	0	0	0	0	0	0	0	0
rna-XR_001840795.2	0	2	1	0	0	1	1	0	0	0	0	0	0	0	1	0	0	0	0	0
rna-XR_005496315.1	0	0	0	0	0	1	0	0	0	0	0	0	0	0	0	0	0	0	0	0
rna-XR_361609.3	0	0	0	0	0	0	0	0	0	0	0	0	0	0	0	0	0	0	0	0
rna-XR_005502376.1	0	0	0	0	0	0	0	0	0	0	0	0	0	0	0	0	0	0	0	0
rna-XR_592193.3	0	0	0	0	0	0	0	0	0	0	0	0	0	0	0	0	0	0	0	0
rna-XR_005487278.1	0	0	0	0	0	0	0	0	0	0	0	0	0	0	0	0	0	0	0	0
rna-XR_005495464.1	0	0	0	0	0	0	0	0	0	0	0	0	0	0	0	0	0	0	0	0
rna-XR_001840292.2	0	0	0	0	0	0	0	0	0	0	0	0	0	0	0	0	0	0	0	0
rna-XR_005492366.1	0	0	0	0	0	0	0	0	0	0	0	0	0	0	0	0	0	0	0	0
rna-XR_005498484.1	0	0	0	0	0	0	0	0	0	0	0	0	0	0	0	0	0	0	0	0
rna-XR_597233.2	0	0	0	0	0	0	0	0	0	0	0	0	0	0	0	0	0	0	0	0
rna-XR_005493054.1	0	0	0	0	0	0	0	0	0	0	0	0	0	0	0	0	0	0	0	0
rna-XR_005501415.1	0	0	0	0	0	0	0	0	0	0	0	0	0	0	0	0	0	0	0	0
rna-XR_005491418.1	0	0	0	0	0	0	0	0	0	0	0	0	0	0	0	0	0	0	0	0
rna-XR_005494981.1	0	0	0	0	0	0	0	0	0	0	0	0	0	0	0	0	0	0	0	0
rna-XR_005495597.1	0	0	0	0	0	0	0	0	0	0	0	0	0	0	0	0	0	0	0	0
rna-XR_005498987.1	0	0	0	0	0	0	0	0	0	0	0	0	0	0	0	0	0	0	0	0
rna-XR_005504809.1	0	0	0	0	0	0	0	0	0	0	0	0	0	0	0	0	0	0	0	0
rna-NR_132441.1	8	19	7	12	11	15	12	8	9	1	12	0	7	0	5	0	3	12	21	0
rna-XR_005505617.1	0	0	0	0	0	0	0	0	0	0	0	0	0	0	0	0	0	0	0	0
rna-XR_005502110.1	0	0	0	0	0	0	0	0	0	0	0	0	0	0	0	0	0	0	0	0
rna-XR_005506195.1	53	92	131	298	84	84	76	85	94	58	83	85	57	121	71	63	73	79	57	107
rna-XR_005490802.1	0	0	0	0	2	0	1	0	1	0	0	0	2	0	0	0	0	0	0	0
rna-XR_005489302.1	9	8	5	7	18	30	26	5	7	13	8	3	14	1	2	2	2	17	12	0
rna-XR_005492090.1	0	0	0	0	0	0	0	0	0	0	0	0	0	0	0	0	0	0	0	0
rna-XR_005502519.1	0	0	0	0	0	0	0	0	0	0	0	0	0	0	0	0	0	0	0	0
rna-XR_005498854.1	0	0	0	0	0	0	0	0	0	0	0	0	0	0	0	0	0	0	0	0
rna-XR_005504903.1	0	0	0	0	0	0	0	0	0	0	0	0	0	0	0	0	0	0	0	0
rna-XR_001839097.2	20	40	21	45	34	34	37	28	25	25	55	14	38	15	11	9	12	52	51	13
rna-XR_005487145.1	0	0	0	0	0	0	0	0	0	0	0	0	0	0	0	0	0	0	0	0
rna-XR_005495584.1	0	0	0	0	0	0	0	0	0	0	0	0	0	0	0	0	0	0	0	0
rna-XR_593277.3	0	0	0	0	0	0	0	0	0	0	0	0	0	0	0	0	0	0	0	0
rna-XR_005495727.1	0	0	0	0	0	0	0	0	0	0	0	0	0	0	0	0	0	0	0	0
rna-XR_593024.3	3	1	0	0	1	1	0	0	1	1	0	0	4	0	0	0	0	0	1	0
rna-XR_005486281.1	4	5	3	2	1	1	0	4	0	4	4	1	4	1	1	0	1	1	7	0
rna-XR_005504760.1	18	65	34	47	24	28	32	37	36	12	85	18	38	31	18	12	19	35	43	14
rna-XR_005497169.1	8	31	13	8	4	4	6	11	12	5	42	5	9	7	5	2	6	18	20	15
rna-XR_001836910.2	0	9	5	15	2	4	6	6	9	1	26	1	7	3	1	1	4	4	6	6
rna-XR_005488701.1	0	0	0	0	0	0	0	0	0	0	0	0	0	0	0	0	0	0	0	0
rna-XR_005491778.1	0	0	0	0	0	0	0	0	0	0	0	0	0	0	0	0	0	0	0	0
rna-XR_005500803.1	72	129	72	54	58	66	52	44	50	52	127	16	123	36	22	29	21	95	179	27
rna-XR_005490815.1	0	0	0	0	0	0	0	1	0	0	0	0	0	0	0	0	0	0	0	0
rna-XR_005502003.1	0	0	0	0	0	0	0	0	0	0	0	0	0	0	0	1	0	0	0	0
rna-XR_005499455.1	0	0	0	0	0	0	0	0	0	0	0	0	0	0	0	0	0	0	0	0
rna-XR_005500780.1	0	1	0	1	0	0	0	0	0	0	0	0	0	0	0	0	1	0	0	0
rna-XR_005504893.1	0	0	0	0	0	0	0	0	0	0	0	0	0	0	0	0	0	0	0	0
rna-XR_005490552.1	0	0	0	0	0	0	0	0	0	0	0	0	0	0	0	0	0	0	0	0
rna-XR_005496185.1	0	0	0	0	0	0	0	0	0	0	0	0	0	0	0	0	0	0	0	0
rna-XR_005494621.1	0	0	0	0	0	0	0	0	0	0	0	0	0	0	0	0	0	0	0	0
rna-XR_005505737.1	22	62	41	69	18	15	22	31	23	9	81	22	53	36	25	24	26	65	53	24
rna-XR_005498734.1	0	0	0	0	0	0	0	0	0	0	0	0	0	0	0	0	0	0	0	0
rna-XR_005506205.1	204	317	115	96	145	188	228	104	156	200	207	37	154	44	41	32	59	178	184	33
rna-XR_005495607.1	0	0	0	0	0	0	0	0	0	0	0	0	0	0	0	0	0	0	0	0
rna-XR_005492379.1	0	0	0	0	0	0	0	0	0	0	0	0	0	0	0	0	0	0	0	0
rna-XR_005489555.1	0	0	0	0	0	0	0	0	0	0	0	0	0	0	0	0	0	0	0	0
rna-XR_005496448.1	0	0	0	0	0	0	0	0	1	0	0	0	0	0	0	0	0	0	0	0
rna-XR_005502136.1	0	0	0	0	0	0	0	0	0	0	0	0	0	0	0	0	0	0	0	0
rna-XR_005501392.1	0	0	1	0	0	0	0	1	4	0	3	1	0	2	3	6	0	0	0	0
rna-XR_005499192.1	0	0	0	0	0	0	0	0	0	0	0	0	0	0	0	0	0	0	0	0
rna-XR_005505241.1	0	0	0	1	0	0	0	0	0	0	0	0	0	0	0	0	0	0	0	0
rna-XR_005486304.1	0	0	0	0	0	0	0	0	0	0	0	0	0	0	0	0	0	0	0	0
rna-XR_005501402.1	0	0	0	0	0	0	0	0	0	0	0	0	0	0	0	0	0	0	0	0
rna-XR_005496172.1	0	0	0	0	0	0	0	0	0	0	0	0	0	0	0	0	0	0	0	0
rna-XR_005491405.1	0	0	0	0	0	0	0	0	0	0	0	0	0	0	0	0	0	0	0	0
rna-XR_354716.4	0	0	0	0	0	0	0	0	0	0	0	0	0	0	0	0	0	0	0	0
rna-XR_362021.4	0	0	0	0	0	0	0	0	0	0	0	0	0	0	0	0	0	0	0	0
rna-XR_005505604.1	0	0	0	0	0	0	0	0	0	0	0	0	0	0	0	0	0	0	0	0
rna-XR_005487025.1	0	0	0	0	0	0	0	0	0	0	0	0	0	0	0	0	0	0	0	0
rna-XR_001840302.2	0	0	0	0	2	3	0	0	0	0	0	0	0	0	0	0	0	0	0	0
rna-XR_005498867.1	0	0	0	0	0	0	0	0	0	0	0	0	0	0	0	0	0	0	0	0
rna-XR_005505857.1	0	0	0	0	0	0	0	0	0	0	0	0	0	0	0	0	0	0	0	0
rna-XR_005504916.1	0	0	0	0	0	0	0	0	0	0	0	0	0	0	0	0	0	0	0	0
rna-XR_005499202.1	0	0	0	0	0	0	0	0	0	0	0	0	0	0	0	0	0	0	0	0
rna-XR_005504640.1	0	0	0	0	0	0	0	0	0	0	0	0	0	0	0	0	0	0	0	0
rna-XR_005487158.1	0	0	0	0	0	0	0	0	0	0	0	0	0	0	0	0	0	0	0	0
rna-XR_005502256.1	0	0	0	0	0	0	0	0	0	0	0	0	0	0	0	0	0	0	0	0
rna-XR_001838519.2	0	0	0	0	0	0	0	0	0	0	0	0	0	0	0	0	0	0	0	0
rna-XR_005506325.1	0	0	0	0	0	0	0	0	0	0	0	0	0	0	0	0	0	0	0	0
rna-XR_005489542.1	0	0	0	0	0	0	0	0	0	0	0	0	0	0	0	0	0	0	0	0
rna-XR_005494874.1	0	0	0	0	0	0	0	0	0	0	0	0	0	0	0	0	0	0	0	0
rna-XR_005497049.1	0	0	0	0	0	0	0	0	0	0	0	0	0	0	0	0	0	0	0	0
rna-XR_005496328.1	0	0	0	0	0	0	0	0	0	0	0	0	0	0	0	0	0	0	0	0
rna-XR_005500923.1	0	0	0	0	0	0	0	0	0	0	0	0	0	0	0	0	0	0	0	0
rna-XR_005504773.1	0	0	0	0	0	0	0	0	0	0	0	0	0	0	0	0	0	0	0	0
rna-XR_001840688.2	0	0	0	0	0	0	0	0	0	0	0	0	0	0	0	0	0	0	0	0
rna-XR_005499335.1	0	0	0	0	0	0	0	0	0	0	0	0	0	0	0	0	0	0	0	0
rna-XR_591602.3	0	0	0	0	0	0	0	0	0	0	0	0	0	0	0	0	0	0	0	0
rna-XR_005491382.1	0	0	0	0	0	0	0	0	0	0	0	0	0	0	0	0	0	0	0	0
rna-XR_005494741.1	3	0	0	0	0	0	0	0	0	0	0	0	0	0	0	0	0	0	0	0
rna-XR_005493067.1	0	0	0	0	0	0	0	0	0	0	0	0	0	0	0	0	0	0	0	0
rna-XR_005495451.1	0	0	0	0	0	0	0	0	0	0	0	0	0	0	0	0	0	0	0	0
rna-XR_354190.4	0	0	0	0	0	0	0	0	0	0	0	0	0	0	0	0	0	0	0	0
rna-XR_005502721.1	0	0	0	0	0	0	0	0	0	0	0	0	0	0	0	0	0	0	0	0
rna-XR_592109.3	0	0	0	0	0	0	0	0	0	0	0	0	0	0	0	0	0	0	0	0
rna-XR_005492722.1	0	0	0	0	0	0	0	0	0	0	0	0	0	0	0	0	0	0	0	0
rna-XR_005498378.1	0	0	0	0	0	0	0	0	0	0	0	0	0	0	0	0	0	0	0	0
rna-XR_005487120.1	0	0	0	0	0	0	0	0	0	0	0	0	0	0	0	0	0	0	0	0
rna-XR_005495725.1	0	0	0	0	0	0	0	0	0	0	0	0	0	0	0	0	0	0	0	0
rna-XR_005487373.1	0	0	0	0	0	0	0	0	0	0	0	0	0	0	0	0	0	0	0	0
rna-XR_005497992.1	4	9	11	24	1	0	2	8	2	1	23	1	8	6	7	8	4	4	11	9
rna-XR_005502974.1	0	0	0	0	0	0	0	0	0	0	0	0	0	0	0	0	0	0	0	0
rna-XR_005505724.1	19	21	2	9	26	10	26	4	12	17	13	0	3	4	4	2	2	23	13	5
rna-XR_005495582.1	0	1	0	0	0	4	0	0	1	0	3	2	0	1	4	0	1	0	1	0
rna-XR_005505977.1	0	0	0	0	0	0	0	0	0	0	0	0	0	1	0	0	0	0	0	0
rna-XR_005505121.1	0	0	0	0	0	0	0	0	0	0	0	0	0	0	0	0	0	0	0	0
rna-XR_357589.4	0	0	0	0	0	0	0	0	0	0	0	0	0	0	0	0	0	0	0	0
rna-XR_001842354.2	0	0	0	0	0	0	0	0	0	0	0	0	0	0	0	0	0	0	0	0
rna-XR_005493281.1	0	0	0	0	0	0	0	0	0	0	0	0	0	0	0	0	0	0	0	0
rna-XR_001842101.2	0	0	0	0	3	0	0	0	0	0	0	0	0	0	0	0	0	0	0	0
rna-XR_591867.3	0	0	0	0	0	0	0	0	0	0	0	0	0	0	0	0	0	0	0	0
rna-XR_005500673.1	2	31	13	24	12	7	13	4	12	11	32	1	16	9	2	8	3	19	20	3
rna-XR_005501059.1	0	0	0	0	0	0	0	0	0	0	0	0	0	0	0	0	0	0	0	0
rna-XR_594210.3	0	0	0	0	0	0	0	0	0	0	0	0	0	0	0	0	0	0	0	0
rna-XR_005490817.1	1	3	0	5	0	1	1	0	1	1	2	1	0	1	4	0	1	0	4	3
rna-XR_005506219.1	0	0	0	0	0	0	0	0	0	0	0	0	0	0	0	0	0	0	0	0
rna-XR_005505001.1	0	0	0	0	0	0	0	0	0	0	0	0	0	0	0	0	0	0	0	0
rna-XR_360374.4	0	0	0	0	0	0	0	0	0	0	0	0	0	0	0	0	0	0	0	0
rna-XR_357456.4	43	68	25	10	38	32	38	15	23	34	59	0	79	4	8	8	7	45	77	5
rna-XR_597006.3	0	0	0	0	0	0	0	0	0	0	0	0	0	0	0	0	0	0	0	0
rna-XR_005489541.1	0	0	0	0	0	0	1	0	0	0	0	0	0	0	0	0	0	0	0	0
rna-XR_005500949.1	0	6	2	0	0	0	0	0	0	1	17	0	6	0	0	1	0	7	6	0
rna-XR_005500553.1	1	5	3	16	3	0	1	3	4	0	0	12	0	9	11	13	18	6	2	11
rna-XR_001842487.2	0	0	0	0	0	0	0	0	0	0	0	0	0	0	0	0	0	0	0	0
rna-XR_005490554.1	723	695	548	130	1120	1122	1058	456	483	1025	305	43	186	49	88	37	49	193	196	57
rna-XR_005493304.1	0	0	0	0	0	0	0	0	0	0	0	0	0	0	0	0	0	0	0	0
rna-XR_359757.1	0	0	0	0	0	0	1	0	0	0	0	0	0	2	0	0	0	3	0	0
rna-XR_005495605.1	0	0	0	0	0	0	0	0	0	0	0	0	0	0	0	0	0	0	0	0
rna-XR_001838471.2	0	0	0	0	0	0	0	0	0	0	0	0	0	0	0	0	0	0	0	0
rna-XR_005487240.1	0	0	0	0	0	0	0	0	0	0	0	0	0	0	0	0	0	0	0	0
rna-XR_360241.4	0	0	0	0	0	0	0	0	0	0	0	0	0	0	0	0	0	0	0	0
rna-XR_005498498.1	0	0	0	0	0	0	0	0	0	0	0	0	0	0	0	0	0	0	0	0
rna-XR_005502841.1	0	0	0	0	0	0	0	0	0	0	0	0	0	0	0	0	0	0	0	0
rna-XR_005500816.1	0	0	0	0	0	0	0	0	0	0	0	0	0	0	0	0	0	0	0	0
rna-XR_005504902.1	0	0	0	0	0	0	0	0	0	0	0	0	0	0	0	0	0	0	0	0
rna-XR_001836579.2	0	0	1	0	0	0	0	0	0	0	1	0	2	0	0	0	0	0	1	0
rna-XR_005500793.1	0	0	0	0	0	0	0	0	0	0	0	0	0	0	0	0	0	0	0	0
rna-XR_005490541.1	162	291	119	68	143	165	192	96	124	173	243	46	174	55	30	38	40	201	218	57
rna-XR_005496197.1	0	0	0	0	0	0	0	0	0	0	0	0	0	0	0	0	0	0	0	0
rna-XR_005500936.1	0	0	0	0	0	0	0	0	0	0	0	0	0	0	0	0	0	0	0	0
rna-XR_005502591.1	0	0	2	0	0	0	0	0	0	0	2	0	0	0	0	0	0	0	0	0
rna-XR_001836686.2	0	0	0	0	0	0	0	0	0	0	0	0	0	0	0	0	0	0	0	0
rna-XR_005497872.1	0	0	0	0	0	0	0	0	0	0	0	0	0	0	0	0	0	0	0	0
rna-XR_005487000.1	0	0	0	0	0	0	0	0	0	0	0	0	0	0	0	0	0	0	0	0
rna-XR_001836170.2	108	117	129	32	282	292	296	99	123	163	60	22	17	9	9	11	13	38	37	8
rna-XR_001838484.2	0	3	3	4	0	1	0	1	0	0	5	0	0	1	1	0	0	2	3	0
rna-XR_005506089.1	19	52	13	36	5	7	7	12	19	10	95	12	54	19	15	12	26	50	79	12
rna-XR_005504892.1	0	0	0	0	0	0	0	0	0	0	0	0	0	0	0	0	0	0	0	0
rna-XR_005505254.1	0	0	0	0	0	0	0	0	0	0	0	0	0	0	0	0	0	0	0	0
rna-XR_005487133.1	0	0	0	0	0	0	0	0	0	0	0	0	0	0	0	0	0	0	0	0
rna-XR_005502734.1	0	0	1	0	0	0	0	0	0	0	0	0	0	0	0	0	0	0	0	0
rna-NR_036618.2	0	0	0	0	0	0	0	1	0	0	2	0	0	0	0	0	1	0	0	0
rna-XR_350138.4	0	0	0	0	0	0	1	0	0	0	0	0	0	0	0	0	0	1	0	0
rna-XR_001838351.2	0	0	0	0	0	0	0	0	0	0	0	0	0	0	0	0	0	0	0	0
rna-XR_005493557.1	0	0	0	0	0	0	0	0	0	0	0	0	0	0	0	0	0	0	0	0
rna-XR_005498112.1	0	0	0	0	0	0	0	0	0	0	0	0	0	0	0	0	0	0	0	0
rna-XR_005502961.1	0	0	0	0	0	0	0	0	0	0	0	0	0	0	0	0	0	0	0	0
rna-XR_005505711.1	1	10	4	4	4	14	4	4	1	5	8	0	2	1	0	0	0	3	7	1
rna-XR_005487360.1	0	0	0	0	0	0	0	0	0	0	0	0	0	0	0	0	0	0	0	0
rna-XR_005500660.1	0	0	0	0	0	0	0	0	0	0	0	0	0	0	0	0	0	0	0	0
rna-XR_005501299.1	0	0	0	0	0	0	0	0	0	0	0	0	0	0	0	0	0	0	0	0
rna-XR_005493424.1	0	0	0	0	0	0	0	0	0	0	0	0	0	0	0	0	0	0	0	0
rna-XR_005490674.1	120	268	163	43	185	234	207	135	153	132	243	19	229	17	28	8	27	99	237	31
rna-XR_352439.4	0	0	0	0	0	0	0	0	0	0	0	0	0	0	0	0	0	0	0	0
rna-XR_005495858.1	0	0	0	0	0	0	0	0	0	0	0	0	0	0	0	0	0	0	0	0
rna-XR_005487493.1	0	0	0	0	0	0	0	0	0	0	0	0	0	0	0	0	0	0	0	0
rna-XR_005506206.1	0	0	0	0	0	0	0	0	0	0	0	0	0	0	0	0	0	0	0	0
rna-XR_005500433.1	0	0	0	0	0	0	0	0	0	0	0	0	0	0	0	0	0	0	0	0
rna-XR_005505844.1	0	0	0	0	0	0	0	0	0	0	0	0	0	0	0	0	0	0	0	0
rna-XR_005505014.1	0	0	0	0	0	0	0	0	0	0	0	0	0	0	0	0	0	0	0	0
rna-XR_005488009.1	1	0	0	0	1	1	1	0	0	0	1	0	0	2	0	0	0	3	0	0
rna-XR_005502471.1	0	0	0	0	0	0	0	0	0	0	0	0	0	1	0	0	0	0	0	0
rna-XR_005505267.1	0	0	0	0	0	0	0	0	0	0	0	0	0	0	0	0	0	0	0	0
rna-XR_005506063.1	0	0	0	0	0	0	0	0	0	0	0	0	0	0	0	0	0	0	0	0
rna-XR_005494159.1	0	0	0	0	0	0	0	0	0	0	0	0	0	0	0	0	0	0	0	0
rna-XR_005500709.1	0	0	0	0	0	0	0	0	0	0	0	0	0	0	0	0	0	0	0	0
rna-XR_005493174.1	0	0	0	0	0	0	0	0	0	0	0	0	0	0	0	0	0	0	0	0
rna-XR_005490314.1	0	0	0	0	0	0	0	0	0	0	0	0	0	0	0	0	0	0	0	0
rna-XR_005493927.1	50	166	27	65	41	23	35	33	45	56	183	25	160	31	25	16	32	174	212	29
rna-XR_005493317.1	0	0	0	0	0	0	0	0	0	0	0	0	0	0	0	0	0	0	0	0
rna-XR_005505831.1	333	239	396	107	484	446	455	301	329	429	89	57	43	40	51	38	28	80	68	49
rna-XR_596777.3	0	0	0	0	0	0	0	0	0	0	0	0	0	0	0	0	0	0	0	0
rna-XR_005498485.1	0	0	0	0	0	0	0	0	0	0	0	0	0	0	0	0	0	0	0	0
rna-XR_352679.4	0	1	2	2	2	3	4	6	2	2	1	0	1	0	0	3	0	2	0	0
rna-XR_005487386.1	0	0	0	0	0	0	0	0	0	0	0	0	0	0	0	0	0	0	0	0
rna-XR_005487409.1	0	0	0	0	0	0	0	0	0	0	0	0	0	0	0	0	0	0	0	0
rna-XR_005501309.1	0	0	0	0	0	0	0	0	0	0	0	0	0	0	0	0	0	0	0	0
rna-XR_005505964.1	0	0	0	0	0	0	0	0	0	0	0	0	0	0	0	0	0	0	0	0
rna-XR_005503347.1	0	0	0	0	0	0	0	0	0	0	0	0	0	0	0	0	0	0	0	0
rna-XR_005505134.1	0	0	0	0	0	0	0	0	0	0	0	0	0	0	0	0	0	0	0	0
rna-XR_005497632.1	0	0	0	0	0	0	0	0	0	0	0	0	0	0	0	0	0	0	0	0
rna-XR_005506196.1	0	0	0	0	0	0	0	0	0	0	0	0	0	0	0	0	0	0	0	0
rna-XR_005494039.1	0	0	0	0	0	0	0	0	0	0	0	0	0	0	0	0	0	0	0	0
rna-XR_001841981.2	0	0	0	0	0	0	0	0	0	0	0	0	0	0	0	0	0	0	0	0
rna-XR_005493041.1	0	0	0	0	0	0	0	0	0	0	0	0	0	0	0	0	0	0	0	0
rna-XR_005489171.1	25	24	7	10	5	7	7	7	10	10	19	4	21	6	5	9	1	26	9	3
rna-XR_005500686.1	0	0	0	0	0	0	0	0	0	0	0	0	0	0	0	0	0	0	0	0
rna-XR_005495832.1	0	0	0	0	0	0	0	0	0	0	0	0	0	0	0	0	0	0	0	0
rna-XR_005505951.1	0	0	0	0	0	0	0	0	0	0	0	0	0	0	0	0	0	0	0	0
rna-XR_005500540.1	0	0	0	0	0	0	0	0	0	0	0	0	0	0	0	0	0	0	0	0
rna-XR_005492352.1	4	2	0	0	0	5	1	0	0	6	0	0	0	0	1	1	0	5	0	0
rna-XR_354466.3	0	0	0	0	0	0	0	0	0	0	0	0	0	0	0	0	0	0	0	0
rna-XR_591497.2	0	0	0	0	0	0	0	0	0	0	0	0	0	0	0	0	0	0	0	0
rna-XR_005502747.1	0	0	0	0	0	0	0	0	0	0	0	0	0	0	0	0	0	0	0	0
rna-XR_359877.4	0	0	0	0	0	0	0	1	0	1	2	1	0	0	0	0	0	6	6	1
rna-XR_005489051.1	0	0	0	0	0	0	0	0	0	0	0	0	0	0	0	0	0	0	0	0
rna-XR_005498352.1	0	5	0	4	1	1	3	0	1	0	2	0	1	1	1	3	0	2	1	0
rna-XR_005502351.1	0	0	0	0	0	0	0	0	0	0	0	0	0	0	0	0	0	0	0	0
rna-XR_005487253.1	0	0	0	0	0	0	0	0	0	0	0	0	0	0	0	0	0	0	0	0
rna-XR_351813.4	0	0	0	0	0	0	0	0	0	0	0	0	0	0	0	0	0	0	0	0
rna-XR_005501286.1	0	0	0	0	0	0	0	0	0	0	0	0	0	0	0	0	0	0	0	0
rna-XR_001840173.2	0	0	0	0	0	0	0	0	0	0	0	0	0	0	0	0	0	0	0	0
rna-XR_001842127.2	0	0	0	0	0	0	0	0	0	0	0	0	0	0	0	0	0	0	0	0
rna-XR_005494026.1	0	0	0	0	0	0	0	0	0	0	0	0	0	0	0	0	0	0	0	0
rna-XR_005505147.1	2	2	0	0	0	3	4	4	0	5	2	0	5	0	0	0	0	1	1	0
rna-XR_005500829.1	0	0	0	0	0	0	0	0	0	0	0	0	0	0	0	0	0	0	0	0
rna-XR_005495845.1	0	0	0	0	0	0	0	0	0	0	0	0	0	0	0	0	0	0	0	0
rna-XR_005497908.1	0	0	0	0	0	0	0	0	0	0	0	0	0	0	0	0	0	0	0	0
rna-XR_594489.3	0	0	0	0	0	0	0	0	0	0	0	0	0	0	0	0	0	0	0	0
rna-XR_596907.3	0	0	0	0	0	0	0	0	0	0	0	0	0	0	0	0	0	0	0	0
rna-XR_005490434.1	9	3	4	0	1	1	3	0	9	3	3	0	3	0	0	0	0	3	1	0
rna-XR_005490687.1	0	0	0	0	0	0	0	0	0	0	0	0	0	0	0	0	0	0	0	0
rna-XR_005493437.1	2	6	1	0	0	2	1	0	2	0	5	0	0	0	0	0	1	2	2	1
rna-XR_005497752.1	302	357	200	40	289	301	257	175	178	363	148	41	102	14	25	16	17	115	156	24
rna-XR_005506076.1	0	2	4	0	4	3	3	2	4	3	0	1	1	0	1	0	0	2	3	0
rna-XR_005491167.1	38	66	15	18	26	32	33	20	23	38	42	1	41	6	1	0	4	33	31	0
rna-XR_005490301.1	0	0	0	0	0	0	0	0	0	0	0	0	0	0	0	0	0	0	0	0
rna-XR_005493161.1	0	0	0	0	0	0	0	0	0	0	0	0	0	0	0	0	0	0	0	0
rna-XR_005498508.1	0	0	1	0	1	1	0	0	0	0	0	2	0	0	1	0	0	0	0	0
rna-XR_005488129.1	0	0	0	0	0	0	0	0	0	0	0	0	0	0	0	0	0	0	0	0
rna-XR_005495712.1	94	129	83	31	150	146	142	73	74	104	55	6	31	4	13	2	6	26	40	5
rna-XR_594966.3	0	0	0	0	0	0	0	0	0	0	0	0	0	0	0	0	0	0	0	0
rna-XR_005487529.1	4	2	1	0	2	1	7	0	2	3	1	0	0	0	1	0	0	0	0	0
rna-XR_597364.2	0	0	0	0	0	0	0	0	0	0	0	0	0	0	0	0	0	0	0	0
rna-XR_005497885.1	0	0	0	0	0	0	0	0	0	0	0	0	0	0	0	0	0	0	0	0
rna-XR_005501429.1	0	0	0	0	0	0	0	0	0	0	0	0	0	0	0	0	0	0	0	0
rna-XR_005486784.1	0	0	0	0	0	0	0	0	0	0	0	0	0	0	0	0	0	0	0	0
rna-XR_005501153.1	0	0	0	0	0	0	0	0	0	0	0	0	0	0	0	0	0	0	0	0
rna-XR_005491990.1	0	0	0	0	0	0	0	0	0	0	0	0	0	0	0	0	0	0	0	0
rna-XR_005494409.1	0	0	0	0	0	0	0	0	0	0	0	0	0	0	0	0	0	0	0	0
rna-XR_005494013.1	0	0	0	0	0	0	0	0	0	0	0	0	0	0	0	0	0	0	0	0
rna-XR_005494266.1	0	2	0	0	1	0	1	3	0	0	0	0	0	0	0	0	0	0	0	0
rna-XR_005492628.1	0	0	0	0	0	0	0	0	0	0	0	0	0	0	0	0	0	0	0	0
rna-XR_005487983.1	0	0	0	0	0	0	0	0	0	0	0	0	0	0	0	0	0	0	0	0
rna-XR_005488116.1	1	0	0	0	0	1	1	1	2	1	0	0	0	0	0	0	0	0	0	0
rna-XR_005488369.1	0	3	2	0	2	1	5	0	0	3	2	0	0	0	1	0	0	1	0	0
rna-XR_005490207.1	0	2	0	0	0	2	0	0	1	0	0	0	0	0	0	0	0	2	0	0
rna-XR_005492485.1	0	0	0	0	0	0	0	0	0	0	0	0	0	0	0	0	0	0	0	0
rna-XR_350628.4	0	0	0	0	0	0	0	0	0	0	0	0	0	0	0	0	0	0	0	0
rna-XR_005489184.1	0	0	0	0	0	0	0	0	0	0	0	0	0	0	0	0	0	0	0	0
rna-XR_005495081.1	0	0	0	0	0	0	0	0	0	0	0	0	0	0	0	0	0	0	0	0
rna-XR_005497525.1	0	0	0	0	0	0	0	0	0	0	0	0	0	0	0	0	0	0	0	0
rna-XR_005497778.1	9	3	1	0	5	3	3	1	1	7	2	3	1	2	1	0	1	2	2	0
rna-XR_005486927.1	0	0	0	0	0	0	0	0	0	0	0	0	0	0	0	0	0	0	0	0
rna-XR_005490327.1	4	14	1	4	6	4	3	5	1	3	8	1	4	0	0	0	2	7	1	0
rna-XR_005503574.1	0	0	0	0	0	0	0	0	0	0	0	0	0	0	0	0	0	0	0	0
rna-XR_005499826.1	0	0	0	0	0	0	0	0	0	0	0	0	0	0	0	0	0	0	0	0
rna-XR_591961.3	0	0	0	0	0	0	0	0	0	0	0	0	0	0	0	0	0	0	0	0
rna-XR_005504069.1	0	0	0	0	0	0	0	0	0	0	0	0	0	0	0	0	0	0	0	0
rna-XR_595183.3	0	0	0	0	0	0	0	0	0	0	0	0	0	0	0	0	0	0	0	0
rna-XR_001841754.2	0	8	4	0	0	0	4	3	2	0	0	0	2	0	0	0	2	5	6	0
rna-XR_005499087.1	0	0	0	0	0	0	0	0	0	0	0	0	0	0	0	0	0	0	0	0
rna-XR_005493771.1	2	5	0	0	6	5	8	0	0	0	0	0	1	0	0	0	0	2	3	0
rna-XR_005494133.1	0	0	0	0	0	0	0	0	0	0	0	0	0	0	0	0	0	0	0	0
rna-XR_005495104.1	0	0	0	0	0	0	0	0	0	0	0	0	0	0	0	0	0	0	0	0
rna-XR_005500459.1	0	0	0	0	0	0	0	0	0	0	0	0	0	0	0	0	0	0	0	0
rna-XR_005490064.1	0	0	0	1	0	0	0	0	0	0	6	0	2	0	0	1	1	0	0	1
rna-XR_001836540.2	0	0	0	0	0	0	0	0	0	0	0	0	0	0	0	0	0	0	0	0
rna-XR_005488236.1	0	0	0	0	1	0	0	0	0	0	0	0	0	0	0	0	0	0	0	0
rna-XR_354119.4	0	0	0	0	0	0	0	0	0	0	0	0	0	0	0	0	0	0	0	0
rna-XR_005503334.1	0	0	0	0	0	0	0	0	0	0	0	0	0	0	0	0	0	0	0	0
rna-XR_005499670.1	0	0	0	0	0	0	0	0	0	0	0	0	0	0	0	0	0	0	0	0
rna-XR_005503837.1	0	0	0	0	0	0	0	0	0	0	0	0	0	0	0	0	0	0	0	0
rna-XR_005497512.1	0	0	0	0	0	0	0	0	0	0	0	0	0	0	0	0	0	0	0	0
rna-XR_005497765.1	0	0	0	0	0	0	0	0	0	0	0	0	0	0	0	0	0	0	0	0
rna-XR_593861.3	0	0	0	0	0	0	0	0	0	0	0	0	0	0	0	0	0	0	0	0
rna-XR_005490197.1	0	0	0	0	0	0	0	0	0	0	0	0	0	0	0	0	0	0	0	0
rna-XR_005489207.1	99	422	147	255	62	70	61	98	109	82	388	73	278	141	68	66	73	382	355	96
rna-XR_005499813.1	11	4	9	1	19	21	16	8	7	2	3	0	0	0	0	0	1	1	6	0
rna-XR_005503441.1	0	0	0	0	0	0	0	0	0	0	0	0	0	0	0	0	0	0	0	0
rna-XR_005501033.1	0	0	0	0	0	0	0	0	0	0	0	0	0	0	0	0	0	0	0	0
rna-XR_005494279.1	0	0	0	0	0	0	0	0	0	0	0	0	0	0	0	0	0	0	0	0
rna-XR_005503694.1	0	0	0	0	0	0	0	0	0	0	0	0	0	0	0	0	0	0	0	0
rna-XR_005488093.1	0	0	0	0	0	0	0	0	0	0	0	0	0	0	0	0	0	0	0	0
rna-XR_005500699.1	0	0	0	0	0	0	0	0	0	0	0	0	0	0	0	0	0	0	0	0
rna-XR_005492748.1	0	0	0	0	0	0	0	0	0	0	0	0	0	0	0	0	0	0	0	0
rna-XR_001841994.2	0	0	0	0	0	0	0	0	0	0	0	0	0	0	0	0	0	0	0	0
rna-XR_005491750.1	0	0	0	0	0	0	0	0	0	0	0	0	0	0	0	0	0	0	0	0
rna-XR_005494146.1	0	0	0	0	0	0	0	0	0	0	0	0	0	0	0	0	0	0	0	0
rna-XR_005494399.1	3	7	5	2	5	1	3	3	5	5	8	8	7	2	3	0	10	14	6	5
rna-XR_005488249.1	0	0	0	0	0	0	0	0	0	0	0	0	0	0	0	0	0	0	0	0
rna-XR_005487610.1	6	1	0	0	1	0	2	0	1	0	0	0	1	0	0	0	1	0	2	1
rna-XR_357683.3	0	0	0	0	0	0	0	0	0	0	0	0	0	0	0	0	0	0	0	0
rna-XR_005505027.1	0	0	0	0	0	0	0	0	0	0	0	0	0	0	0	0	0	0	0	0
rna-XR_005486771.1	0	0	0	0	0	0	0	0	0	0	0	0	0	0	0	0	0	0	0	0
rna-XR_005504189.1	3	1	1	0	2	4	13	0	1	1	0	0	0	0	1	0	0	0	0	0
rna-XR_005490077.1	0	0	0	0	0	0	0	0	0	0	0	0	0	0	0	0	0	0	0	0
rna-XR_005493784.1	0	0	0	0	0	0	0	0	0	0	0	0	0	0	0	0	0	0	0	0
rna-XR_005501166.1	0	0	0	0	0	0	0	0	0	0	0	0	0	0	0	0	0	0	0	0
rna-XR_005497645.1	0	0	0	0	0	0	0	0	0	0	0	0	0	0	0	0	0	0	0	0
rna-XR_005503717.1	0	0	0	0	0	0	0	0	0	0	0	0	0	0	0	0	0	0	0	0
rna-XR_005487996.1	0	0	0	0	0	0	0	0	0	0	0	0	0	0	0	0	0	0	0	0
rna-XR_005489064.1	0	0	0	0	0	0	0	0	0	0	0	0	0	0	0	0	0	0	0	0
rna-NR_132098.1	63	95	71	28	113	96	100	48	47	53	47	3	57	12	9	13	8	57	77	21
rna-XR_359731.4	3	7	1	0	1	2	1	0	0	3	6	0	1	1	1	0	1	0	2	1
rna-XR_005502867.1	0	0	0	0	0	0	0	0	0	0	0	0	0	0	0	0	0	0	0	0
rna-XR_005498018.1	0	0	0	0	0	0	0	0	0	0	0	0	0	0	0	0	0	0	0	0
rna-XR_005495094.1	0	0	0	0	0	0	0	0	0	0	0	0	0	0	0	0	0	0	0	0
rna-XR_005492472.1	0	0	0	0	0	0	0	0	0	0	0	0	0	0	0	0	0	0	0	0
rna-XR_005490447.1	0	2	2	2	3	0	0	0	0	4	3	2	2	0	3	0	1	4	1	0
rna-XR_005489197.1	0	0	0	0	0	0	0	0	0	0	0	0	0	0	0	0	0	0	0	0
rna-XR_358032.4	45	67	38	11	24	28	30	38	41	30	52	6	38	5	10	4	7	38	46	6
rna-XR_001841861.2	0	0	0	0	0	0	0	0	0	0	0	0	0	0	0	0	0	0	0	0
rna-XR_005490171.1	0	0	0	0	0	0	0	0	0	0	0	0	0	0	0	0	0	0	0	0
rna-XR_005491883.1	99	402	76	95	70	90	77	64	61	62	256	41	260	53	33	21	39	243	261	37
rna-XR_001839454.2	0	0	0	0	0	0	0	0	0	0	0	0	0	0	0	0	0	0	0	0
rna-XR_005489077.1	0	0	0	0	0	0	0	0	0	0	0	0	0	0	0	0	0	0	0	0
rna-XR_005500566.1	0	0	0	0	0	0	0	0	0	0	0	0	0	0	0	0	0	0	0	0
rna-XR_005499800.1	0	0	0	0	0	0	0	0	0	0	0	0	0	0	0	0	0	0	0	0
rna-XR_005504056.1	0	0	0	0	0	0	0	0	0	0	0	0	0	0	0	0	0	0	0	0
rna-XR_005486891.1	0	0	0	0	0	0	0	0	0	0	0	0	0	0	0	0	0	0	0	0
rna-XR_005493411.1	0	0	0	0	0	0	0	0	0	0	0	0	0	0	0	0	0	0	0	0
rna-XR_005494373.1	0	0	0	0	0	0	0	0	0	0	0	0	0	0	0	0	0	0	0	0
rna-XR_005496817.1	0	0	0	0	0	0	0	0	0	0	0	0	0	0	0	0	0	0	0	0
rna-XR_005497395.1	0	0	0	0	0	0	0	0	0	0	0	0	0	0	0	0	0	0	0	0
rna-XR_005487480.1	0	0	0	0	0	0	0	0	0	0	0	0	0	0	0	0	0	0	0	0
rna-XR_005503467.1	0	0	0	0	0	0	0	0	0	0	0	0	0	0	0	0	0	0	0	0
rna-XR_005494120.1	0	0	0	0	0	0	0	0	0	0	0	0	0	0	0	0	0	0	0	0
rna-XR_005488476.1	6	7	6	4	3	3	8	3	4	6	11	4	8	4	0	2	1	4	22	3
rna-XR_005498138.1	0	0	0	0	0	0	0	0	0	0	0	0	0	0	0	0	0	0	0	0
rna-XR_005492615.1	0	0	0	0	0	0	0	0	0	0	0	0	0	0	0	0	0	0	0	0
rna-XR_005493531.1	0	0	0	0	0	0	0	0	0	0	0	0	0	0	0	0	0	0	0	0
rna-XR_005492592.1	0	0	0	0	0	0	0	0	0	0	0	0	0	0	0	0	0	0	0	0
rna-XR_005488103.1	0	0	0	0	0	0	0	0	0	0	0	0	0	0	0	0	0	0	0	0
rna-XR_005499790.1	0	0	2	0	1	0	0	0	0	1	0	0	0	0	0	0	0	0	0	0
rna-XR_005487503.1	0	0	0	0	0	0	0	0	0	0	0	0	0	0	0	0	0	0	0	0
rna-XR_005501046.1	0	0	0	0	0	0	0	0	0	0	0	0	0	0	0	0	0	0	0	0
rna-XR_005496794.1	0	0	0	0	0	0	0	0	0	0	0	0	0	0	0	0	0	0	0	0
rna-XR_005486914.1	0	1	3	0	9	4	20	2	2	0	0	0	1	1	0	0	0	6	0	2
rna-XR_005497538.1	0	0	0	0	0	0	0	0	0	0	0	0	0	0	0	0	0	0	0	0
rna-XR_005488489.1	0	0	0	0	0	0	0	0	0	0	0	0	0	0	0	0	0	0	0	0
rna-XR_005504176.1	0	0	0	0	0	0	0	0	0	0	0	0	0	0	0	0	0	0	0	0
rna-XR_005503587.1	0	0	0	0	0	0	0	0	0	0	0	0	0	0	0	0	0	0	0	0
rna-XR_005493797.1	0	0	0	0	0	0	0	0	0	0	0	0	0	0	0	0	0	0	0	0
rna-XR_005492602.1	0	0	0	0	0	0	0	0	0	0	0	0	0	0	0	0	0	0	0	0
rna-XR_595339.3	0	0	0	0	0	0	0	0	0	0	0	0	0	0	0	0	0	0	0	0
rna-XR_005497405.1	0	0	0	0	0	0	0	0	0	0	0	0	0	0	0	0	0	0	0	0
rna-XR_005502854.1	0	0	0	0	0	0	0	0	0	0	0	0	0	0	0	0	0	0	0	0
rna-XR_005486901.1	0	0	0	0	0	0	0	0	0	0	0	0	0	0	0	0	0	0	0	0
rna-XR_005498005.1	5	6	3	3	0	4	1	3	2	0	2	0	10	0	2	0	1	5	15	4
rna-XR_005490051.1	2621	1839	1584	427	4125	4398	4511	1295	1648	3397	963	238	728	268	284	213	254	787	940	313
rna-XR_005496937.1	0	0	0	0	0	0	0	0	0	0	0	0	0	0	0	0	0	0	0	0
rna-XR_005500446.1	0	0	0	0	0	0	0	0	0	0	0	0	0	0	0	0	0	0	0	0
rna-XR_005498258.1	1	1	1	4	2	2	0	5	2	1	1	0	0	0	0	0	0	0	2	0
rna-XR_352520.4	0	0	0	0	0	0	0	0	0	0	0	0	0	0	0	0	0	0	0	0
rna-XR_005488223.1	0	0	0	0	0	0	0	0	0	0	0	0	0	0	0	0	0	0	0	0
rna-XR_005492735.1	0	0	0	0	0	0	0	0	0	0	0	0	0	0	0	0	0	0	0	0
rna-XR_005494253.1	0	0	0	0	0	0	0	0	0	0	0	0	0	0	0	0	0	0	0	0
rna-XR_005500579.1	0	0	0	0	0	0	0	0	0	0	0	0	0	0	0	0	0	0	0	0
rna-XR_005488080.1	0	0	0	0	0	0	0	0	0	0	0	0	0	0	0	0	0	0	0	0
rna-XR_005490184.1	0	0	0	0	0	0	0	0	0	0	0	0	0	0	0	0	0	0	0	0
rna-XR_005504043.1	0	0	0	0	0	0	0	0	0	0	0	0	0	0	0	0	0	0	0	0
rna-XR_005503454.1	0	0	0	0	0	0	0	0	0	0	0	0	0	0	0	0	0	0	0	0
rna-XR_005488356.1	0	0	0	0	0	0	0	1	1	0	0	0	0	0	0	0	0	0	0	0
rna-XR_005497382.1	0	0	0	0	0	0	0	0	0	0	0	0	0	0	0	0	0	0	0	0
rna-XR_005496804.1	0	0	0	0	0	0	0	0	0	0	0	0	0	0	0	0	0	0	0	0
rna-XR_005503811.1	0	0	0	0	0	0	0	0	0	0	0	0	0	0	0	0	0	0	0	0
rna-XR_005504175.1	0	1	0	4	0	3	0	1	1	0	9	2	1	2	0	2	3	0	3	7
rna-XR_005486305.1	0	37	27	46	4	13	14	25	21	1	22	16	15	22	23	22	23	21	30	31
rna-XR_005499193.1	0	0	0	0	0	0	0	0	0	0	0	0	0	0	0	0	0	0	0	0
rna-XR_005488463.1	0	1	1	0	2	0	1	1	2	3	2	1	4	0	0	0	0	2	3	0
rna-XR_005488210.1	0	0	0	0	0	0	0	0	0	0	0	0	0	0	0	0	0	0	0	0
rna-XR_005492018.1	0	0	0	0	0	0	0	0	0	0	0	0	0	0	0	0	0	0	0	0
rna-XR_005494888.1	0	0	0	0	0	0	0	0	0	0	0	0	0	0	0	0	0	0	0	0
rna-XR_005497035.1	0	0	0	0	0	0	0	0	0	0	0	0	0	0	0	0	0	0	0	0
rna-XR_005494635.1	407	204	310	47	1121	1172	1152	179	238	595	65	18	26	11	13	3	4	29	39	12
rna-XR_005497288.1	0	0	0	0	0	0	0	0	0	0	0	0	0	0	0	0	0	0	0	0
rna-XR_005502017.1	25	29	14	9	12	17	18	12	26	17	24	3	31	8	3	5	1	13	43	1
rna-XR_005488606.1	0	0	0	0	0	0	0	0	0	0	0	0	0	0	0	0	0	0	0	0
rna-XR_005491907.1	0	0	0	0	0	0	0	0	0	0	0	0	0	0	0	0	0	0	0	0
rna-XR_005501510.1	0	0	0	0	0	0	0	0	0	0	0	0	0	0	0	0	0	0	0	0
rna-XR_005488726.1	0	0	0	0	0	0	0	0	0	0	0	0	0	0	0	0	0	0	0	0
rna-XR_005499203.1	0	0	0	0	0	0	0	0	0	0	0	0	0	0	0	0	0	0	0	0
rna-XR_001841527.2	0	0	0	0	0	0	0	0	0	0	0	0	0	0	0	0	0	0	0	0
rna-XR_005504042.1	0	0	0	0	0	0	0	0	0	0	0	0	0	0	0	0	0	0	0	0
rna-XR_005499060.1	32	32	25	3	88	95	74	30	13	43	3	2	8	0	2	4	1	7	7	1
rna-XR_005499336.1	0	0	0	0	0	0	0	0	0	0	0	0	0	0	0	0	0	1	0	0
rna-XR_005496803.1	0	0	0	0	0	0	0	1	0	0	0	0	0	0	0	0	0	0	0	0
rna-XR_005488330.1	0	0	0	0	0	0	0	0	0	0	0	0	0	0	0	0	0	0	0	0
rna-XR_005499216.1	0	0	0	0	0	0	0	0	0	0	0	0	0	0	0	0	0	0	0	0
rna-XR_005499469.1	9	33	35	63	9	5	5	21	29	12	60	16	30	22	18	7	26	27	35	25
rna-XR_005499719.1	100	126	81	14	86	95	115	76	74	126	23	5	15	2	4	3	11	28	33	1
rna-XR_005491884.1	0	0	0	0	0	0	0	0	0	0	0	0	0	0	0	0	0	0	0	0
rna-XR_001841384.2	0	0	0	0	0	0	0	0	0	0	0	0	0	0	0	0	0	0	0	0
rna-XR_005499073.1	0	0	0	0	0	0	0	0	0	0	0	0	0	0	0	0	0	0	0	0
rna-XR_005503944.1	0	0	0	0	0	0	0	0	0	0	0	0	0	0	0	0	0	0	0	0
rna-XR_005494372.1	183	470	277	271	355	305	318	205	256	204	429	94	223	93	105	57	87	301	359	79
rna-XR_005491777.1	0	0	0	0	0	0	0	0	0	0	0	0	0	0	0	0	0	0	0	0
rna-XR_005496780.1	0	0	0	0	0	0	0	0	0	0	0	0	0	0	0	0	0	0	0	0
rna-XR_005499576.1	0	0	0	0	0	0	0	0	0	0	0	0	0	0	0	0	0	0	0	0
rna-XR_005486318.1	0	0	0	0	0	0	0	0	0	0	0	0	0	0	0	0	0	0	0	0
rna-XR_005486798.1	19	90	23	60	15	19	15	20	23	13	67	5	36	18	37	26	41	88	60	17
rna-XR_005504162.1	0	0	0	0	0	0	0	0	1	0	0	0	0	0	0	0	0	0	0	0
rna-XR_361465.4	0	0	0	0	0	0	0	0	0	0	0	0	0	0	0	0	0	0	0	0
rna-XR_353637.4	0	0	0	0	0	0	0	0	0	0	0	0	0	0	0	0	0	0	0	0
rna-XR_005498842.1	0	0	0	0	0	0	0	0	0	0	0	0	0	0	0	0	0	0	0	0
rna-XR_005488979.1	0	0	0	0	0	0	0	0	0	0	0	0	0	0	0	0	0	0	0	0
rna-XR_005497418.1	0	0	0	0	0	0	0	0	0	0	0	0	0	0	0	0	0	0	0	0
rna-XR_005502004.1	0	0	0	0	0	0	0	0	0	0	0	0	0	0	0	0	0	0	0	0
rna-XR_005486295.1	0	0	0	0	0	0	0	0	0	0	0	0	0	0	0	0	0	0	0	0
rna-XR_005501260.1	0	0	0	0	0	0	0	0	0	0	0	0	0	0	0	0	0	0	0	0
rna-XR_005488619.1	1242	2541	1134	859	1158	1251	1149	815	934	1203	2878	367	1944	471	377	300	355	2128	2199	448
rna-NR_133666.1	0	0	0	0	0	0	0	0	0	0	0	0	0	0	0	0	0	0	0	0
rna-XR_001837153.2	0	0	0	0	0	0	0	0	0	0	0	0	0	0	0	0	0	0	0	0
rna-XR_001840890.2	0	0	0	0	0	0	0	0	0	0	0	0	0	0	0	0	0	0	0	0
rna-XR_005502137.1	50	53	73	187	132	133	153	64	98	51	40	63	34	70	53	55	77	73	47	58
rna-XR_350962.4	0	0	0	0	0	0	0	0	0	0	0	0	0	0	0	0	0	0	0	0
rna-XR_005486808.1	0	0	0	0	0	0	0	0	0	0	0	0	0	0	0	0	0	0	0	0
rna-XR_005503561.1	0	0	0	0	0	0	0	0	0	0	0	0	0	0	0	0	0	0	0	0
rna-XR_351193.4	0	0	0	0	0	0	0	0	0	0	0	0	0	0	0	0	0	0	0	0
rna-XR_005496421.1	0	0	0	0	0	0	0	0	0	0	0	0	0	0	0	0	0	0	0	0
rna-XR_005499696.1	0	0	0	0	0	0	0	0	0	0	0	0	0	0	0	0	0	0	0	0
rna-XR_005504678.1	0	0	0	0	0	0	0	0	0	0	0	0	0	1	0	0	0	0	0	1
rna-XR_361608.3	0	0	0	0	0	0	0	0	0	0	0	0	0	0	0	0	0	0	0	0
rna-XR_005499349.1	9	21	13	4	4	10	7	19	4	10	7	4	0	4	8	0	2	23	20	6
rna-XR_005488570.1	0	0	0	0	0	0	0	0	0	0	0	0	0	0	0	0	0	0	0	0
rna-XR_005491751.1	0	0	0	0	0	0	0	0	0	0	0	0	0	0	0	0	0	0	0	0
rna-XR_005499229.1	0	0	0	0	0	0	0	0	0	0	0	0	0	0	0	0	0	0	0	0
rna-XR_590906.3	0	0	0	0	0	0	0	0	0	0	0	0	0	0	0	0	0	0	0	0
rna-XR_005501140.1	0	0	0	0	0	0	0	0	0	0	0	0	0	0	0	0	0	0	0	0
rna-XR_362382.4	0	0	0	0	0	0	0	0	0	0	0	0	0	0	0	0	0	0	0	0
rna-XR_005503704.1	0	0	0	0	0	0	0	0	0	0	0	0	0	0	0	0	0	0	0	0
rna-XR_005493901.1	0	0	0	0	0	0	0	0	0	0	0	0	0	0	0	0	0	0	0	0
rna-XR_005499563.1	0	0	0	0	0	0	0	0	0	0	0	0	0	0	0	0	0	0	0	0
rna-XR_005486785.1	0	0	0	0	0	0	0	0	0	0	0	0	0	0	0	0	0	0	0	0
rna-XR_350748.4	169	134	101	49	272	284	294	55	79	188	77	16	115	7	18	12	23	89	171	13
rna-XR_005492498.1	0	0	0	0	0	0	0	0	0	0	0	0	0	0	0	0	0	0	0	0
rna-XR_592705.3	117	210	107	113	42	50	52	101	84	99	382	36	168	42	61	39	77	286	154	57
rna-XR_005501273.1	0	0	0	0	0	0	0	0	0	0	0	0	0	0	0	0	0	0	0	0
rna-XR_005499109.1	0	0	0	0	1	0	0	0	0	0	0	0	0	0	0	0	0	0	0	0
rna-XR_005486928.1	0	0	0	0	0	0	0	0	0	0	0	0	0	0	0	0	0	0	0	0
rna-XR_005495369.1	0	0	0	0	0	0	0	0	0	0	0	0	0	0	0	0	0	0	0	0
rna-XR_005496301.1	12	13	5	1	4	4	7	7	9	6	12	1	12	1	0	0	0	4	6	0
rna-XR_005498962.1	0	0	0	0	0	0	0	0	0	0	0	0	0	0	0	0	0	0	0	0
rna-XR_597841.3	0	0	0	0	0	0	0	0	0	0	0	0	0	0	0	0	0	0	0	0
rna-XR_005496910.1	1	0	0	1	0	0	0	0	1	0	0	0	0	0	0	0	0	1	3	0
rna-XR_005504558.1	0	0	0	0	0	0	0	0	0	0	0	0	0	0	0	0	0	0	0	0
rna-XR_361572.4	0	0	0	0	0	0	0	0	0	0	0	0	0	0	0	0	0	0	0	0
rna-XR_005499706.1	0	0	0	0	0	0	0	0	0	0	0	0	0	0	0	0	0	0	0	0
rna-XR_005503824.1	0	0	0	0	0	0	0	0	0	0	0	0	0	0	0	0	0	0	0	0
rna-XR_593492.3	45	193	46	88	16	15	25	37	45	13	167	47	146	68	43	37	34	143	183	37
rna-XR_005488450.1	0	0	0	0	0	5	0	0	0	0	1	0	0	0	0	0	1	0	3	0
rna-XR_005491897.1	0	0	0	0	0	0	0	0	0	0	0	0	0	0	0	0	0	0	0	0
rna-XR_005499683.1	0	0	0	0	0	0	0	0	0	0	0	0	0	0	0	0	0	0	0	0
rna-XR_005503681.1	0	0	0	0	0	0	0	0	0	0	0	0	0	0	0	0	0	0	0	0
rna-XR_005499086.1	0	0	0	0	0	0	0	0	0	0	0	0	0	0	0	0	0	0	0	0
rna-XR_005503957.1	0	0	0	0	0	0	0	0	0	0	0	0	0	0	0	0	0	0	0	0
rna-XR_005491764.1	4	1	0	0	0	0	0	0	0	0	0	0	3	0	2	0	0	1	0	0
rna-XR_005492508.1	0	0	0	0	0	0	0	0	0	0	0	0	0	0	0	0	0	0	0	0
rna-XR_590919.3	0	0	0	0	0	0	0	0	0	0	0	0	0	0	0	0	0	0	0	0
rna-XR_005488583.1	0	0	0	1	0	0	0	0	0	0	0	0	0	0	0	0	0	0	0	0
rna-XR_005489327.1	0	0	0	0	0	0	0	0	0	0	0	0	0	0	0	0	0	0	0	0
rna-XR_005494768.1	1	0	2	10	1	2	3	3	4	2	1	2	5	3	6	0	0	4	2	1
rna-XR_001840796.2	0	0	0	0	0	0	0	0	0	0	0	0	0	0	0	0	0	0	0	0
rna-XR_005496171.1	0	0	0	0	0	0	0	0	0	0	0	0	0	0	0	0	0	0	0	0
rna-XR_005506313.1	0	0	0	0	0	0	0	0	0	0	0	0	0	0	0	0	0	0	0	0
rna-XR_005495356.1	0	0	0	0	0	0	0	0	0	0	0	0	0	0	0	0	0	0	0	0
rna-XR_005496314.1	35	127	40	14	83	58	63	64	73	38	10	4	3	9	5	2	2	19	1	4
rna-XR_592335.3	0	0	0	0	0	0	0	0	0	0	0	0	0	0	0	0	0	0	0	0
rna-XR_005487279.1	0	0	0	0	0	0	0	0	0	0	0	0	0	0	0	0	0	0	0	0
rna-XR_005487026.1	0	0	0	0	0	0	0	0	0	0	0	0	0	0	0	0	0	0	0	0
rna-XR_005504785.1	0	0	0	0	0	0	0	0	0	0	0	0	0	0	0	0	0	0	0	0
rna-XR_358904.4	0	0	0	0	1	2	0	0	0	0	0	0	0	0	0	0	0	0	1	0
rna-XR_005492365.1	0	0	0	0	0	0	0	0	0	0	0	0	0	0	0	0	0	0	0	0
rna-XR_001838004.2	0	0	0	0	0	0	0	0	0	0	0	0	0	0	0	0	0	0	0	0
rna-XR_005502507.1	0	0	0	0	0	0	0	0	0	0	0	0	0	0	0	0	0	0	0	0
rna-XR_005493055.1	0	0	0	0	0	0	0	0	0	0	0	0	0	0	0	0	0	0	0	0
rna-XR_005498868.1	0	0	0	0	0	0	0	0	0	0	0	0	0	0	0	0	0	0	0	0
rna-XR_005506050.1	0	0	0	0	0	0	0	0	0	0	0	0	0	0	0	0	0	0	0	0
rna-XR_359388.4	285	703	265	208	244	210	252	182	249	237	858	92	587	145	99	62	92	637	702	90
rna-XR_005487159.1	0	0	0	0	0	0	0	0	0	0	0	0	0	0	0	0	0	0	0	0
rna-XR_005491417.1	0	0	0	0	0	0	0	0	0	0	0	0	0	0	0	0	0	0	0	0
rna-XR_005495489.1	0	0	0	0	0	0	0	0	0	0	0	0	0	0	0	0	0	0	0	0
rna-XR_005496434.1	0	0	0	0	0	0	0	0	0	0	0	0	0	0	0	0	0	2	0	0
rna-XR_005494982.1	0	0	0	0	0	0	0	0	0	0	0	0	0	0	0	0	0	0	0	0
rna-XR_005501416.1	0	0	0	0	0	0	0	0	0	0	0	0	0	0	0	0	1	0	0	0
rna-XR_005498988.1	0	0	0	0	0	0	0	0	0	0	0	0	0	0	0	0	0	0	0	0
rna-XR_005504808.1	0	0	0	0	0	0	0	0	0	0	0	0	0	0	0	0	0	0	0	0
rna-XR_005499430.1	0	0	0	0	0	0	0	0	0	0	0	0	0	0	0	0	0	0	0	0
rna-XR_358894.4	8	15	2	1	2	2	1	0	3	3	0	0	1	0	0	0	0	0	7	0
rna-XR_005491287.1	0	0	0	0	0	0	0	0	0	0	0	0	0	0	0	0	0	0	0	0
rna-XR_005502111.1	0	6	0	2	3	0	0	0	3	3	0	0	2	2	0	1	0	1	8	0
rna-XR_005505618.1	0	0	0	0	0	0	0	0	0	0	0	0	0	0	0	0	0	0	0	0
rna-XR_005491154.1	0	0	0	0	0	0	0	0	0	0	0	0	0	0	0	0	0	0	0	0
rna-XR_005495223.1	1	1	2	2	5	6	5	1	8	3	1	0	0	0	0	1	0	0	1	0
rna-XR_593158.3	156	294	175	204	152	152	142	124	136	127	308	99	241	99	72	61	127	271	277	96
rna-XR_596154.3	0	0	0	0	0	0	0	0	0	0	0	0	0	0	0	0	0	0	0	0
rna-XR_354692.4	0	0	0	0	0	0	0	0	0	0	0	0	0	0	0	0	0	0	0	0
rna-XR_005506290.1	0	0	0	0	0	0	0	0	0	0	0	0	0	0	0	0	0	0	0	0
rna-XR_001840819.2	0	0	0	0	0	0	0	0	0	0	0	0	0	0	0	0	0	0	0	0
rna-XR_001839348.2	0	0	0	0	0	0	0	0	0	0	0	0	0	0	0	0	0	0	0	0
rna-XR_005502497.1	0	0	0	0	0	0	0	0	0	0	0	0	0	0	0	0	0	0	0	0
rna-XR_001836802.1	0	0	0	0	0	0	0	0	0	0	0	0	0	0	0	0	0	0	0	0
rna-XR_005496291.1	9	47	22	41	9	8	12	11	42	12	52	19	26	27	15	19	25	54	49	17
rna-XR_005493318.1	0	0	0	0	0	0	0	0	0	0	0	0	0	0	0	0	0	0	0	0
rna-XR_005493175.1	0	0	0	0	0	0	0	0	0	0	0	0	0	0	0	0	0	0	0	0
rna-XR_005495619.1	2	3	0	0	0	0	2	0	0	0	0	0	1	0	0	0	0	0	0	0
rna-XR_005506183.1	0	0	0	0	0	0	0	0	0	0	0	0	0	0	0	0	0	0	0	0
rna-XR_001839931.2	0	0	0	0	0	0	0	0	0	0	0	0	0	0	0	0	0	0	0	0
rna-XR_005491141.1	0	0	0	0	0	0	0	0	0	0	0	0	0	0	0	0	0	0	0	0
rna-XR_001836076.2	1	20	6	5	1	1	2	0	0	1	15	0	9	4	0	0	2	20	26	0
rna-XR_005489314.1	0	0	0	0	0	0	0	0	0	0	0	0	0	0	0	0	0	0	0	0
rna-XR_361238.4	0	0	0	0	0	0	0	0	0	0	0	0	0	0	0	0	0	0	0	0
rna-XR_005504665.1	0	0	0	0	0	0	0	0	0	0	0	0	0	0	0	0	0	0	0	0
rna-XR_005506300.1	0	0	0	0	0	0	0	0	0	0	0	0	0	0	0	0	0	0	0	0
rna-XR_592322.3	0	0	0	0	0	0	0	0	0	0	0	0	0	0	0	0	0	0	0	0
rna-XR_005491274.1	0	0	0	0	0	0	0	0	0	0	0	0	0	0	0	0	0	0	0	0
rna-XR_005505738.1	0	0	0	0	0	0	0	0	0	0	0	0	0	0	0	0	0	0	0	0
rna-XR_005495343.1	61	153	49	8	31	34	36	31	41	45	93	5	130	7	15	8	8	110	148	6
rna-XR_360997.4	0	0	0	0	0	0	0	0	0	0	0	0	0	0	0	0	0	0	0	0
rna-XR_005487039.1	0	0	0	0	0	0	0	0	0	0	0	0	0	0	0	0	0	0	0	0
rna-XR_005499310.1	0	0	0	0	0	0	0	0	0	0	0	0	0	0	0	0	0	0	0	0
rna-XR_358881.4	22	50	20	24	14	19	20	12	10	32	65	5	44	8	8	7	10	22	50	2
rna-XR_005498472.1	0	0	0	0	0	0	0	0	0	0	0	0	0	0	0	0	0	0	0	0
rna-XR_005498975.1	0	0	0	0	0	0	0	0	0	0	0	0	0	0	0	0	0	0	0	0
rna-XR_005487266.1	0	4	3	6	2	1	1	6	3	8	8	0	9	4	6	0	1	3	8	3
rna-XR_361105.4	0	0	0	5	1	0	0	0	2	0	3	0	2	0	0	1	1	1	5	0
rna-XR_005502364.1	0	0	0	0	0	0	0	0	0	0	0	0	0	0	0	0	0	0	0	0
rna-XR_005495476.1	0	0	0	0	0	0	0	0	0	0	0	0	0	0	0	0	0	0	0	0
rna-XR_005493042.1	0	0	0	0	0	0	0	1	0	2	0	0	1	0	0	0	0	0	4	0
rna-XR_005492378.1	0	0	0	0	0	0	0	0	0	0	0	0	0	0	0	0	0	0	0	0
rna-XR_005501393.1	0	0	0	0	0	0	0	0	0	0	0	0	0	0	0	0	0	0	0	0
rna-XR_005504798.1	1	0	0	0	0	2	5	1	0	0	2	0	0	0	1	0	1	3	4	0
rna-XR_005499443.1	0	0	0	0	0	0	0	0	0	0	0	0	0	0	0	0	0	0	0	0
rna-XR_005500792.1	0	0	0	0	0	0	0	0	0	0	0	0	0	0	0	0	0	0	0	0
rna-XR_005501403.1	0	0	0	0	0	0	0	0	0	0	0	0	0	0	0	0	0	0	0	0
rna-XR_005488713.1	0	0	0	0	0	0	0	0	0	0	0	0	0	0	0	0	0	0	0	0
rna-XR_005491404.1	0	0	0	0	0	0	0	0	0	0	0	0	0	0	0	0	0	0	0	0
rna-XR_001838111.2	0	0	0	0	0	0	0	0	0	0	0	0	0	0	0	0	0	0	0	0
rna-XR_005491261.1	0	0	0	0	0	0	0	0	0	0	0	0	0	0	0	0	0	0	0	0
rna-XR_005500935.1	0	0	0	0	0	0	0	0	0	0	0	0	0	0	0	0	0	0	0	0
rna-XR_005490540.1	0	0	0	0	0	0	0	0	0	0	0	0	0	0	0	0	0	0	0	0
rna-XR_005505605.1	0	0	0	0	0	0	0	0	0	0	0	0	0	0	0	0	0	0	0	0
rna-XR_005502377.1	0	0	0	0	0	0	0	0	0	0	0	0	0	0	0	0	0	0	0	0
rna-XR_005496207.1	0	0	0	0	0	0	0	0	0	0	0	0	0	0	0	0	0	0	0	0
rna-XR_349856.4	0	0	0	0	0	0	0	0	0	0	0	0	0	0	0	0	0	0	0	0
rna-XR_005495463.1	0	0	0	0	0	0	0	0	0	0	0	0	0	0	0	0	0	0	0	0
rna-XR_589884.3	0	0	0	0	0	0	0	0	0	0	0	0	0	0	0	0	0	0	0	0
rna-XR_001840303.2	0	0	0	5	1	1	1	2	3	0	0	1	1	0	1	3	3	0	1	1
rna-XR_005505858.1	0	0	0	0	0	0	0	0	0	0	0	0	0	0	0	0	0	0	0	0
rna-XR_005505240.1	0	0	0	0	0	0	0	0	0	0	0	0	0	0	0	0	0	0	0	0
rna-XR_005506326.1	0	0	0	0	0	0	0	0	0	0	0	0	0	0	0	0	0	0	0	0
rna-XR_005495596.1	0	0	0	0	0	0	0	0	0	0	0	0	0	0	0	0	0	0	0	0
rna-XR_005496327.1	246	168	149	61	203	315	299	144	199	204	124	8	73	32	35	19	35	98	101	29
rna-XR_005494875.1	0	0	0	0	0	0	0	0	0	0	0	0	0	0	0	0	0	0	0	0
rna-XR_005497048.1	0	0	0	0	0	0	0	0	0	0	0	0	0	0	0	0	0	0	0	0
rna-XR_005502257.1	0	0	0	0	0	0	0	0	0	0	0	0	0	0	0	0	0	0	0	0
rna-XR_005504772.1	0	0	0	0	0	0	0	0	0	0	0	0	0	0	0	0	0	0	0	0
rna-XR_005498722.1	0	0	0	0	0	0	0	0	0	0	0	0	0	0	0	0	0	0	0	0
rna-XR_005487013.1	0	0	0	0	0	0	0	0	0	0	0	0	0	0	0	0	0	0	0	0
rna-XR_005490803.1	0	0	0	0	0	0	0	0	0	0	0	0	0	0	0	0	0	0	0	0
rna-XR_005495859.1	0	0	0	0	0	0	0	0	0	0	0	0	0	0	0	0	0	0	0	0
rna-XR_005489301.1	0	0	0	0	0	0	0	0	0	0	0	0	0	0	0	0	0	0	0	0
rna-XR_005490673.1	0	0	0	0	0	0	0	0	0	0	0	0	0	0	0	0	0	0	0	0
rna-XR_005494742.1	0	0	0	0	0	0	0	0	0	0	0	0	0	0	0	0	0	0	0	0
rna-XR_005493068.1	0	0	0	0	0	0	0	0	0	0	0	0	0	0	0	0	0	0	0	0
rna-XR_005498855.1	0	0	0	0	0	0	0	0	0	0	0	0	0	0	0	0	0	0	0	0
rna-XR_005491381.1	1	3	7	6	5	1	3	5	7	1	5	4	2	2	5	2	2	3	2	1
rna-XR_005504652.1	2	0	0	0	0	0	0	0	1	0	1	0	0	0	0	0	0	0	0	0
rna-XR_005502244.1	0	0	0	0	0	0	0	0	0	0	0	0	0	0	0	0	0	0	0	0
rna-XR_361225.3	0	0	0	0	0	0	0	0	0	0	0	0	0	0	0	0	0	0	0	0
rna-XR_001839098.2	0	0	0	0	0	0	0	0	0	0	0	0	0	0	0	0	0	0	0	0
rna-XR_005487146.1	0	0	0	0	0	0	0	0	0	0	0	0	0	0	0	0	0	0	0	0
rna-XR_005494862.1	0	0	0	0	0	0	2	0	0	0	0	0	0	0	0	0	0	0	0	0
rna-XR_005505725.1	0	0	0	0	0	0	0	0	0	0	0	0	0	0	0	0	0	0	0	0
rna-XR_596404.3	0	0	0	0	0	0	0	0	0	0	0	0	0	0	0	0	0	0	0	0
rna-XR_005486282.1	0	0	0	0	0	0	0	0	0	0	0	0	0	0	0	0	0	0	0	0
[truncated: 14,387 more rows]
